# Supplementary material for: Gene co-expression network analysis identifies porcine genes associated with variation in Salmonella shedding
Source: BMC Genomics. 2014 Jun 9;15(1):452. doi: 10.1186/1471-2164-15-452 (PMC4070558; doi:10.1186/1471-2164-15-452)
Supplement: Supplementary file 6 — Additional file 6: Genes within the Salmonella shedding associated modules. Excel file contains the Ensembl gene IDs of all genes within the four modules associated with faecal Salmonella shedding counts. (XLSX 71 KB) [file 12864_2014_6126_MOESM6_ESM.xlsx]

## Sheet: Additional file 6
All genes within the Salmonella shedding associated modules prior to additional filtering
	pink	grey60	darkorange	magenta
1	ENSSSCG00000000033	ENSSSCG00000001011	ENSSSCG00000000018	ENSSSCG00000000075
2	ENSSSCG00000000078	ENSSSCG00000001556	ENSSSCG00000000060	ENSSSCG00000000108
3	ENSSSCG00000000179	ENSSSCG00000001727	ENSSSCG00000000117	ENSSSCG00000000118
4	ENSSSCG00000000189	ENSSSCG00000001778	ENSSSCG00000000136	ENSSSCG00000000145
5	ENSSSCG00000000233	ENSSSCG00000001782	ENSSSCG00000000175	ENSSSCG00000000215
6	ENSSSCG00000000240	ENSSSCG00000001867	ENSSSCG00000000433	ENSSSCG00000000256
7	ENSSSCG00000000437	ENSSSCG00000001952	ENSSSCG00000000706	ENSSSCG00000000275
8	ENSSSCG00000000620	ENSSSCG00000001984	ENSSSCG00000000787	ENSSSCG00000000292
9	ENSSSCG00000000648	ENSSSCG00000002432	ENSSSCG00000001052	ENSSSCG00000000370
10	ENSSSCG00000000708	ENSSSCG00000002881	ENSSSCG00000001520	ENSSSCG00000000431
11	ENSSSCG00000000759	ENSSSCG00000003282	ENSSSCG00000002866	ENSSSCG00000000679
12	ENSSSCG00000000807	ENSSSCG00000003482	ENSSSCG00000003433	ENSSSCG00000000755
13	ENSSSCG00000000939	ENSSSCG00000003483	ENSSSCG00000003434	ENSSSCG00000000959
14	ENSSSCG00000001076	ENSSSCG00000003761	ENSSSCG00000004023	ENSSSCG00000000968
15	ENSSSCG00000001408	ENSSSCG00000003805	ENSSSCG00000004567	ENSSSCG00000001228
16	ENSSSCG00000001411	ENSSSCG00000004156	ENSSSCG00000004878	ENSSSCG00000001370
17	ENSSSCG00000001560	ENSSSCG00000004179	ENSSSCG00000005264	ENSSSCG00000001382
18	ENSSSCG00000001617	ENSSSCG00000004181	ENSSSCG00000005277	ENSSSCG00000001390
19	ENSSSCG00000001703	ENSSSCG00000004673	ENSSSCG00000005472	ENSSSCG00000001513
20	ENSSSCG00000001780	ENSSSCG00000004870	ENSSSCG00000006179	ENSSSCG00000001539
21	ENSSSCG00000001800	ENSSSCG00000005022	ENSSSCG00000006709	ENSSSCG00000001597
22	ENSSSCG00000001835	ENSSSCG00000005356	ENSSSCG00000006979	ENSSSCG00000001755
23	ENSSSCG00000001987	ENSSSCG00000005453	ENSSSCG00000007030	ENSSSCG00000001817
24	ENSSSCG00000001993	ENSSSCG00000005462	ENSSSCG00000007185	ENSSSCG00000002000
25	ENSSSCG00000002252	ENSSSCG00000005506	ENSSSCG00000007509	ENSSSCG00000002057
26	ENSSSCG00000002294	ENSSSCG00000006175	ENSSSCG00000008199	ENSSSCG00000002292
27	ENSSSCG00000002329	ENSSSCG00000006206	ENSSSCG00000008443	ENSSSCG00000002351
28	ENSSSCG00000002426	ENSSSCG00000006237	ENSSSCG00000008468	ENSSSCG00000002526
29	ENSSSCG00000002469	ENSSSCG00000006319	ENSSSCG00000009216	ENSSSCG00000002538
30	ENSSSCG00000002504	ENSSSCG00000006381	ENSSSCG00000009331	ENSSSCG00000002654
31	ENSSSCG00000002545	ENSSSCG00000006664	ENSSSCG00000009627	ENSSSCG00000002656
32	ENSSSCG00000002627	ENSSSCG00000006681	ENSSSCG00000009848	ENSSSCG00000002681
33	ENSSSCG00000002689	ENSSSCG00000006743	ENSSSCG00000009914	ENSSSCG00000002787
34	ENSSSCG00000002749	ENSSSCG00000006748	ENSSSCG00000009947	ENSSSCG00000002894
35	ENSSSCG00000002775	ENSSSCG00000006763	ENSSSCG00000010280	ENSSSCG00000002950
36	ENSSSCG00000002814	ENSSSCG00000006827	ENSSSCG00000010312	ENSSSCG00000003035
37	ENSSSCG00000002957	ENSSSCG00000006968	ENSSSCG00000011299	ENSSSCG00000003097
38	ENSSSCG00000003047	ENSSSCG00000007043	ENSSSCG00000011713	ENSSSCG00000003104
39	ENSSSCG00000003065	ENSSSCG00000007272	ENSSSCG00000012040	ENSSSCG00000003110
40	ENSSSCG00000003113	ENSSSCG00000007530	ENSSSCG00000012068	ENSSSCG00000003182
41	ENSSSCG00000003226	ENSSSCG00000007737	ENSSSCG00000012314	ENSSSCG00000003198
42	ENSSSCG00000003236	ENSSSCG00000008090	ENSSSCG00000012399	ENSSSCG00000003200
43	ENSSSCG00000003253	ENSSSCG00000008168	ENSSSCG00000012551	ENSSSCG00000003244
44	ENSSSCG00000003255	ENSSSCG00000008344	ENSSSCG00000012633	ENSSSCG00000003264
45	ENSSSCG00000003257	ENSSSCG00000008491	ENSSSCG00000012794	ENSSSCG00000003301
46	ENSSSCG00000003258	ENSSSCG00000008602	ENSSSCG00000013231	ENSSSCG00000003478
47	ENSSSCG00000003259	ENSSSCG00000008740	ENSSSCG00000013236	ENSSSCG00000003554
48	ENSSSCG00000003267	ENSSSCG00000008982	ENSSSCG00000013360	ENSSSCG00000003570
49	ENSSSCG00000003278	ENSSSCG00000009051	ENSSSCG00000013414	ENSSSCG00000003577
50	ENSSSCG00000003402	ENSSSCG00000009127	ENSSSCG00000013553	ENSSSCG00000003770
51	ENSSSCG00000003432	ENSSSCG00000009169	ENSSSCG00000014316	ENSSSCG00000003843
52	ENSSSCG00000003435	ENSSSCG00000009233	ENSSSCG00000014798	ENSSSCG00000003913
53	ENSSSCG00000003600	ENSSSCG00000009437	ENSSSCG00000014810	ENSSSCG00000003920
54	ENSSSCG00000003619	ENSSSCG00000009542	ENSSSCG00000014891	ENSSSCG00000003943
55	ENSSSCG00000003668	ENSSSCG00000009555	ENSSSCG00000015036	ENSSSCG00000003985
56	ENSSSCG00000003877	ENSSSCG00000010151	ENSSSCG00000015246	ENSSSCG00000004209
57	ENSSSCG00000003983	ENSSSCG00000010179	ENSSSCG00000015326	ENSSSCG00000004350
58	ENSSSCG00000004024	ENSSSCG00000010274	ENSSSCG00000016034	ENSSSCG00000004814
59	ENSSSCG00000004180	ENSSSCG00000010404	ENSSSCG00000016141	ENSSSCG00000005585
60	ENSSSCG00000004666	ENSSSCG00000010433	ENSSSCG00000016175	ENSSSCG00000005617
61	ENSSSCG00000004728	ENSSSCG00000010437	ENSSSCG00000016926	ENSSSCG00000005659
62	ENSSSCG00000004888	ENSSSCG00000010440	ENSSSCG00000017124	ENSSSCG00000005761
63	ENSSSCG00000005055	ENSSSCG00000010445	ENSSSCG00000017178	ENSSSCG00000005906
64	ENSSSCG00000005267	ENSSSCG00000010452	ENSSSCG00000017245	ENSSSCG00000005924
65	ENSSSCG00000005308	ENSSSCG00000010624	ENSSSCG00000017753	ENSSSCG00000006398
66	ENSSSCG00000005375	ENSSSCG00000010765	ENSSSCG00000017792	ENSSSCG00000006431
67	ENSSSCG00000005376	ENSSSCG00000010772	ENSSSCG00000020701	ENSSSCG00000006461
68	ENSSSCG00000005477	ENSSSCG00000010952	ENSSSCG00000020813	ENSSSCG00000006475
69	ENSSSCG00000005503	ENSSSCG00000011000	ENSSSCG00000020865	ENSSSCG00000006481
70	ENSSSCG00000005828	ENSSSCG00000011033	ENSSSCG00000021008	ENSSSCG00000006490
71	ENSSSCG00000005829	ENSSSCG00000011239	ENSSSCG00000021552	ENSSSCG00000006495
72	ENSSSCG00000005830	ENSSSCG00000011322	ENSSSCG00000022162	ENSSSCG00000006793
73	ENSSSCG00000005930	ENSSSCG00000011562	ENSSSCG00000022306	ENSSSCG00000006802
74	ENSSSCG00000006250	ENSSSCG00000011602	ENSSSCG00000023349	ENSSSCG00000006956
75	ENSSSCG00000006287	ENSSSCG00000011698	ENSSSCG00000023697	ENSSSCG00000007229
76	ENSSSCG00000006379	ENSSSCG00000011752	ENSSSCG00000024428	ENSSSCG00000007247
77	ENSSSCG00000006496	ENSSSCG00000011810	ENSSSCG00000025455	ENSSSCG00000007288
78	ENSSSCG00000006547	ENSSSCG00000011870	ENSSSCG00000026349	ENSSSCG00000007428
79	ENSSSCG00000006561	ENSSSCG00000011876	ENSSSCG00000026593	ENSSSCG00000007435
80	ENSSSCG00000006588	ENSSSCG00000011942	ENSSSCG00000026631	ENSSSCG00000007542
81	ENSSSCG00000006589	ENSSSCG00000012114	ENSSSCG00000026633	ENSSSCG00000007565
82	ENSSSCG00000006590	ENSSSCG00000012137	ENSSSCG00000026707	ENSSSCG00000007592
83	ENSSSCG00000006632	ENSSSCG00000012202	ENSSSCG00000027610	ENSSSCG00000007665
84	ENSSSCG00000006690	ENSSSCG00000012257	ENSSSCG00000027848	ENSSSCG00000007681
85	ENSSSCG00000006734	ENSSSCG00000012440	ENSSSCG00000027849	ENSSSCG00000007683
86	ENSSSCG00000006777	ENSSSCG00000012583	ENSSSCG00000028635	ENSSSCG00000007691
87	ENSSSCG00000007019	ENSSSCG00000013181	ENSSSCG00000029230	ENSSSCG00000007705
88	ENSSSCG00000007033	ENSSSCG00000013462	ENSSSCG00000029323	ENSSSCG00000007714
89	ENSSSCG00000007239	ENSSSCG00000013643	ENSSSCG00000029353	ENSSSCG00000007874
90	ENSSSCG00000007465	ENSSSCG00000013976		ENSSSCG00000007931
91	ENSSSCG00000007478	ENSSSCG00000014013		ENSSSCG00000007933
92	ENSSSCG00000007522	ENSSSCG00000014184		ENSSSCG00000007953
93	ENSSSCG00000007557	ENSSSCG00000014248		ENSSSCG00000007985
94	ENSSSCG00000007589	ENSSSCG00000014878		ENSSSCG00000008041
95	ENSSSCG00000007700	ENSSSCG00000014997		ENSSSCG00000008127
96	ENSSSCG00000007722	ENSSSCG00000015298		ENSSSCG00000008131
97	ENSSSCG00000007757	ENSSSCG00000015413		ENSSSCG00000008205
98	ENSSSCG00000007920	ENSSSCG00000015595		ENSSSCG00000008434
99	ENSSSCG00000008128	ENSSSCG00000015603		ENSSSCG00000008572
100	ENSSSCG00000008157	ENSSSCG00000015662		ENSSSCG00000008769
101	ENSSSCG00000008163	ENSSSCG00000015747		ENSSSCG00000008831
102	ENSSSCG00000008326	ENSSSCG00000015784		ENSSSCG00000009399
103	ENSSSCG00000008334	ENSSSCG00000016101		ENSSSCG00000009692
104	ENSSSCG00000008677	ENSSSCG00000016186		ENSSSCG00000009806
105	ENSSSCG00000008701	ENSSSCG00000016301		ENSSSCG00000009831
106	ENSSSCG00000008759	ENSSSCG00000016420		ENSSSCG00000009864
107	ENSSSCG00000008761	ENSSSCG00000016709		ENSSSCG00000010310
108	ENSSSCG00000008820	ENSSSCG00000017260		ENSSSCG00000010328
109	ENSSSCG00000008973	ENSSSCG00000017476		ENSSSCG00000010332
110	ENSSSCG00000009002	ENSSSCG00000020757		ENSSSCG00000010411
111	ENSSSCG00000009012	ENSSSCG00000020965		ENSSSCG00000010527
112	ENSSSCG00000009330	ENSSSCG00000020973		ENSSSCG00000010586
113	ENSSSCG00000009357	ENSSSCG00000020993		ENSSSCG00000010613
114	ENSSSCG00000009403	ENSSSCG00000021026		ENSSSCG00000010706
115	ENSSSCG00000009511	ENSSSCG00000021261		ENSSSCG00000010768
116	ENSSSCG00000009574	ENSSSCG00000021408		ENSSSCG00000010915
117	ENSSSCG00000009592	ENSSSCG00000021949		ENSSSCG00000011316
118	ENSSSCG00000009633	ENSSSCG00000022041		ENSSSCG00000011317
119	ENSSSCG00000009640	ENSSSCG00000022178		ENSSSCG00000011330
120	ENSSSCG00000009733	ENSSSCG00000022230		ENSSSCG00000011331
121	ENSSSCG00000009742	ENSSSCG00000022288		ENSSSCG00000011387
122	ENSSSCG00000009870	ENSSSCG00000022297		ENSSSCG00000011430
123	ENSSSCG00000010046	ENSSSCG00000022370		ENSSSCG00000011443
124	ENSSSCG00000010180	ENSSSCG00000022551		ENSSSCG00000012293
125	ENSSSCG00000010267	ENSSSCG00000022946		ENSSSCG00000012300
126	ENSSSCG00000010281	ENSSSCG00000022993		ENSSSCG00000012650
127	ENSSSCG00000010521	ENSSSCG00000023351		ENSSSCG00000012718
128	ENSSSCG00000010539	ENSSSCG00000023374		ENSSSCG00000012767
129	ENSSSCG00000010806	ENSSSCG00000023512		ENSSSCG00000012816
130	ENSSSCG00000010830	ENSSSCG00000023557		ENSSSCG00000012836
131	ENSSSCG00000010878	ENSSSCG00000023610		ENSSSCG00000012878
132	ENSSSCG00000011030	ENSSSCG00000023709		ENSSSCG00000012955
133	ENSSSCG00000011251	ENSSSCG00000023960		ENSSSCG00000013050
134	ENSSSCG00000011296	ENSSSCG00000024046		ENSSSCG00000013079
135	ENSSSCG00000011297	ENSSSCG00000024333		ENSSSCG00000013102
136	ENSSSCG00000011333	ENSSSCG00000024518		ENSSSCG00000013145
137	ENSSSCG00000011353	ENSSSCG00000024527		ENSSSCG00000013282
138	ENSSSCG00000011358	ENSSSCG00000024568		ENSSSCG00000013424
139	ENSSSCG00000011361	ENSSSCG00000024570		ENSSSCG00000013451
140	ENSSSCG00000011390	ENSSSCG00000024867		ENSSSCG00000013508
141	ENSSSCG00000011393	ENSSSCG00000025283		ENSSSCG00000013534
142	ENSSSCG00000011444	ENSSSCG00000025770		ENSSSCG00000013538
143	ENSSSCG00000011536	ENSSSCG00000025889		ENSSSCG00000013546
144	ENSSSCG00000011716	ENSSSCG00000026110		ENSSSCG00000013547
145	ENSSSCG00000011755	ENSSSCG00000026196		ENSSSCG00000013550
146	ENSSSCG00000011895	ENSSSCG00000026338		ENSSSCG00000013577
147	ENSSSCG00000011897	ENSSSCG00000026367		ENSSSCG00000013622
148	ENSSSCG00000012054	ENSSSCG00000026721		ENSSSCG00000013633
149	ENSSSCG00000012136	ENSSSCG00000026820		ENSSSCG00000013644
150	ENSSSCG00000012157	ENSSSCG00000027459		ENSSSCG00000013650
151	ENSSSCG00000012295	ENSSSCG00000027701		ENSSSCG00000013734
152	ENSSSCG00000012408	ENSSSCG00000027812		ENSSSCG00000013773
153	ENSSSCG00000012521	ENSSSCG00000027911		ENSSSCG00000013836
154	ENSSSCG00000012631	ENSSSCG00000027967		ENSSSCG00000013860
155	ENSSSCG00000012846	ENSSSCG00000028454		ENSSSCG00000013870
156	ENSSSCG00000012847	ENSSSCG00000028711		ENSSSCG00000013895
157	ENSSSCG00000012858	ENSSSCG00000029582		ENSSSCG00000014056
158	ENSSSCG00000012875	ENSSSCG00000029652		ENSSSCG00000014060
159	ENSSSCG00000012880	ENSSSCG00000029945		ENSSSCG00000014385
160	ENSSSCG00000012889	ENSSSCG00000030648		ENSSSCG00000014441
161	ENSSSCG00000012890			ENSSSCG00000014567
162	ENSSSCG00000012893			ENSSSCG00000014727
163	ENSSSCG00000012998			ENSSSCG00000014799
164	ENSSSCG00000013065			ENSSSCG00000014833
165	ENSSSCG00000013116			ENSSSCG00000014834
166	ENSSSCG00000013418			ENSSSCG00000015083
167	ENSSSCG00000013432			ENSSSCG00000015116
168	ENSSSCG00000013494			ENSSSCG00000015124
169	ENSSSCG00000013513			ENSSSCG00000015200
170	ENSSSCG00000013514			ENSSSCG00000015277
171	ENSSSCG00000013575			ENSSSCG00000015353
172	ENSSSCG00000013595			ENSSSCG00000015618
173	ENSSSCG00000013620			ENSSSCG00000015656
174	ENSSSCG00000013623			ENSSSCG00000015756
175	ENSSSCG00000013632			ENSSSCG00000015828
176	ENSSSCG00000013649			ENSSSCG00000016213
177	ENSSSCG00000013775			ENSSSCG00000016291
178	ENSSSCG00000013785			ENSSSCG00000016346
179	ENSSSCG00000013853			ENSSSCG00000016379
180	ENSSSCG00000013886			ENSSSCG00000016450
181	ENSSSCG00000014048			ENSSSCG00000016461
182	ENSSSCG00000014167			ENSSSCG00000016718
183	ENSSSCG00000014168			ENSSSCG00000016988
184	ENSSSCG00000014170			ENSSSCG00000017069
185	ENSSSCG00000014250			ENSSSCG00000017092
186	ENSSSCG00000014369			ENSSSCG00000017142
187	ENSSSCG00000014564			ENSSSCG00000017143
188	ENSSSCG00000014565			ENSSSCG00000017168
189	ENSSSCG00000014630			ENSSSCG00000017186
190	ENSSSCG00000014632			ENSSSCG00000017220
191	ENSSSCG00000014803			ENSSSCG00000017230
192	ENSSSCG00000014819			ENSSSCG00000017288
193	ENSSSCG00000014825			ENSSSCG00000017354
194	ENSSSCG00000014869			ENSSSCG00000017428
195	ENSSSCG00000015037			ENSSSCG00000017516
196	ENSSSCG00000015135			ENSSSCG00000017584
197	ENSSSCG00000015232			ENSSSCG00000017638
198	ENSSSCG00000015238			ENSSSCG00000017676
199	ENSSSCG00000015299			ENSSSCG00000017731
200	ENSSSCG00000015476			ENSSSCG00000017787
201	ENSSSCG00000015477			ENSSSCG00000017829
202	ENSSSCG00000015567			ENSSSCG00000017882
203	ENSSSCG00000015594			ENSSSCG00000017902
204	ENSSSCG00000015617			ENSSSCG00000017917
205	ENSSSCG00000015650			ENSSSCG00000018038
206	ENSSSCG00000015815			ENSSSCG00000018069
207	ENSSSCG00000015839			ENSSSCG00000018080
208	ENSSSCG00000015878			ENSSSCG00000018081
209	ENSSSCG00000016058			ENSSSCG00000018086
210	ENSSSCG00000016182			ENSSSCG00000018087
211	ENSSSCG00000016183			ENSSSCG00000018091
212	ENSSSCG00000016184			ENSSSCG00000020668
213	ENSSSCG00000016244			ENSSSCG00000020777
214	ENSSSCG00000016277			ENSSSCG00000020958
215	ENSSSCG00000016342			ENSSSCG00000021021
216	ENSSSCG00000016396			ENSSSCG00000021150
217	ENSSSCG00000016491			ENSSSCG00000021241
218	ENSSSCG00000016503			ENSSSCG00000021266
219	ENSSSCG00000016530			ENSSSCG00000021313
220	ENSSSCG00000016758			ENSSSCG00000021354
221	ENSSSCG00000016795			ENSSSCG00000021363
222	ENSSSCG00000016991			ENSSSCG00000021469
223	ENSSSCG00000017036			ENSSSCG00000021522
224	ENSSSCG00000017052			ENSSSCG00000021706
225	ENSSSCG00000017053			ENSSSCG00000021719
226	ENSSSCG00000017129			ENSSSCG00000021845
227	ENSSSCG00000017152			ENSSSCG00000021851
228	ENSSSCG00000017164			ENSSSCG00000021886
229	ENSSSCG00000017203			ENSSSCG00000021934
230	ENSSSCG00000017206			ENSSSCG00000022005
231	ENSSSCG00000017234			ENSSSCG00000022018
232	ENSSSCG00000017252			ENSSSCG00000022031
233	ENSSSCG00000017261			ENSSSCG00000022072
234	ENSSSCG00000017280			ENSSSCG00000022207
235	ENSSSCG00000017355			ENSSSCG00000022355
236	ENSSSCG00000017400			ENSSSCG00000022404
237	ENSSSCG00000017406			ENSSSCG00000022408
238	ENSSSCG00000017580			ENSSSCG00000022410
239	ENSSSCG00000017685			ENSSSCG00000022470
240	ENSSSCG00000017702			ENSSSCG00000022492
241	ENSSSCG00000017747			ENSSSCG00000022538
242	ENSSSCG00000017791			ENSSSCG00000022681
243	ENSSSCG00000017920			ENSSSCG00000023021
244	ENSSSCG00000017926			ENSSSCG00000023043
245	ENSSSCG00000020814			ENSSSCG00000023102
246	ENSSSCG00000020864			ENSSSCG00000023124
247	ENSSSCG00000021206			ENSSSCG00000023195
248	ENSSSCG00000021259			ENSSSCG00000023243
249	ENSSSCG00000021283			ENSSSCG00000023292
250	ENSSSCG00000021407			ENSSSCG00000023448
251	ENSSSCG00000021409			ENSSSCG00000023483
252	ENSSSCG00000021450			ENSSSCG00000023608
253	ENSSSCG00000021487			ENSSSCG00000023762
254	ENSSSCG00000021557			ENSSSCG00000023846
255	ENSSSCG00000021569			ENSSSCG00000023851
256	ENSSSCG00000021606			ENSSSCG00000023861
257	ENSSSCG00000021660			ENSSSCG00000023894
258	ENSSSCG00000021675			ENSSSCG00000023925
259	ENSSSCG00000021713			ENSSSCG00000023968
260	ENSSSCG00000021784			ENSSSCG00000023978
261	ENSSSCG00000021822			ENSSSCG00000024107
262	ENSSSCG00000021837			ENSSSCG00000024300
263	ENSSSCG00000022098			ENSSSCG00000024544
264	ENSSSCG00000022197			ENSSSCG00000024638
265	ENSSSCG00000022208			ENSSSCG00000024928
266	ENSSSCG00000022228			ENSSSCG00000024943
267	ENSSSCG00000022236			ENSSSCG00000024951
268	ENSSSCG00000022318			ENSSSCG00000024959
269	ENSSSCG00000022434			ENSSSCG00000025114
270	ENSSSCG00000022446			ENSSSCG00000025117
271	ENSSSCG00000022682			ENSSSCG00000025564
272	ENSSSCG00000022689			ENSSSCG00000025755
273	ENSSSCG00000022719			ENSSSCG00000025901
274	ENSSSCG00000022797			ENSSSCG00000026340
275	ENSSSCG00000022925			ENSSSCG00000026368
276	ENSSSCG00000023166			ENSSSCG00000026507
277	ENSSSCG00000023212			ENSSSCG00000026555
278	ENSSSCG00000023215			ENSSSCG00000026569
279	ENSSSCG00000023333			ENSSSCG00000026590
280	ENSSSCG00000023369			ENSSSCG00000026595
281	ENSSSCG00000023423			ENSSSCG00000027267
282	ENSSSCG00000023578			ENSSSCG00000027295
283	ENSSSCG00000023837			ENSSSCG00000027664
284	ENSSSCG00000023868			ENSSSCG00000027704
285	ENSSSCG00000023912			ENSSSCG00000027787
286	ENSSSCG00000024018			ENSSSCG00000027788
287	ENSSSCG00000024091			ENSSSCG00000027859
288	ENSSSCG00000024152			ENSSSCG00000027897
289	ENSSSCG00000024166			ENSSSCG00000027937
290	ENSSSCG00000024408			ENSSSCG00000027956
291	ENSSSCG00000024458			ENSSSCG00000028018
292	ENSSSCG00000024716			ENSSSCG00000028029
293	ENSSSCG00000024812			ENSSSCG00000028099
294	ENSSSCG00000024816			ENSSSCG00000028117
295	ENSSSCG00000024845			ENSSSCG00000028278
296	ENSSSCG00000024872			ENSSSCG00000028291
297	ENSSSCG00000024933			ENSSSCG00000028366
298	ENSSSCG00000025008			ENSSSCG00000028481
299	ENSSSCG00000025173			ENSSSCG00000028531
300	ENSSSCG00000025174			ENSSSCG00000028578
301	ENSSSCG00000025206			ENSSSCG00000028606
302	ENSSSCG00000025218			ENSSSCG00000028770
303	ENSSSCG00000025293			ENSSSCG00000028814
304	ENSSSCG00000025856			ENSSSCG00000028887
305	ENSSSCG00000025977			ENSSSCG00000028895
306	ENSSSCG00000026007			ENSSSCG00000028911
307	ENSSSCG00000026043			ENSSSCG00000028960
308	ENSSSCG00000026084			ENSSSCG00000028978
309	ENSSSCG00000026182			ENSSSCG00000029006
310	ENSSSCG00000026231			ENSSSCG00000029057
311	ENSSSCG00000026430			ENSSSCG00000029236
312	ENSSSCG00000026602			ENSSSCG00000029308
313	ENSSSCG00000026653			ENSSSCG00000029430
314	ENSSSCG00000026759			ENSSSCG00000029461
315	ENSSSCG00000026779			ENSSSCG00000029696
316	ENSSSCG00000026872			ENSSSCG00000029732
317	ENSSSCG00000026957			ENSSSCG00000029745
318	ENSSSCG00000027064			ENSSSCG00000029890
319	ENSSSCG00000027203			ENSSSCG00000029944
320	ENSSSCG00000027288			ENSSSCG00000030110
321	ENSSSCG00000027378			ENSSSCG00000030160
322	ENSSSCG00000027396			ENSSSCG00000030274
323	ENSSSCG00000027491			ENSSSCG00000030303
324	ENSSSCG00000027572			ENSSSCG00000030425
325	ENSSSCG00000027580			ENSSSCG00000030444
326	ENSSSCG00000027665			ENSSSCG00000030463
327	ENSSSCG00000027745			ENSSSCG00000030640
328	ENSSSCG00000027867
329	ENSSSCG00000027991
330	ENSSSCG00000028108
331	ENSSSCG00000028144
332	ENSSSCG00000028331
333	ENSSSCG00000028359
334	ENSSSCG00000028367
335	ENSSSCG00000028388
336	ENSSSCG00000028501
337	ENSSSCG00000029021
338	ENSSSCG00000029042
339	ENSSSCG00000029067
340	ENSSSCG00000029249
341	ENSSSCG00000029294
342	ENSSSCG00000029371
343	ENSSSCG00000029438
344	ENSSSCG00000029446
345	ENSSSCG00000029500
346	ENSSSCG00000029503
347	ENSSSCG00000029576
348	ENSSSCG00000029581
349	ENSSSCG00000029675
350	ENSSSCG00000029715
351	ENSSSCG00000029772
352	ENSSSCG00000029876
353	ENSSSCG00000029879
354	ENSSSCG00000029935
355	ENSSSCG00000030088
356	ENSSSCG00000030123
357	ENSSSCG00000030165
358	ENSSSCG00000030385
359	ENSSSCG00000030388
360	ENSSSCG00000030433
361	ENSSSCG00000030611
362	ENSSSCG00000030655
