# Supplementary material for: Gene co-expression network analysis identifies porcine genes associated with variation in Salmonella shedding
Source: BMC Genomics. 2014 Jun 9;15(1):452. doi: 10.1186/1471-2164-15-452 (PMC4070558; doi:10.1186/1471-2164-15-452)
Supplement: Supplementary file 7 — Additional file 7: Gene ontology terms enriched in Salmonella shedding associated modules. Excel file contains gene ontology biological process terms enriched in modules associated with faecal Salmonella shedding counts. (XLSX 42 KB) [file 12864_2014_6126_MOESM7_ESM.xlsx]

## Sheet: Additional file 7
Gene ontology terms enriched in Salmonella shedding associated modules
module	GOBPID	Count	Size	Term	rawp	BH	Entrez IDs	Gene symbols
grey60	GO:0006955	28	625	immune response	1.19e-06	0.00253	1432;9051;4792;3459;8876;7295;23643;10628;3552;3600;10673;1130;5728;3437;101;1230;604;710;5058;722;6556;8744;3669;6480;6733;1241;10261;834	MAPK14;PSTPIP1;NFKBIA;IFNGR1;VNN1;TXN;LY96;TXNIP;IL1A;IL15;TNFSF13B;LYST;PTEN;IFIT3;ADAM8;CCR1;BCL6;SERPING1;PAK1;C4BPA;SLC11A1;TNFSF9;ISG20;ST6GAL1;SRPK2;LTB4R;IGSF6;CASP1
grey60	GO:0009611	27	606	response to wounding	2.14e-06	0.00253	1432;8876;7295;23643;8832;8460;3552;3600;1130;240;9060;101;1230;604;961;710;5058;722;8837;6556;928;5321;5552;9034;5795;81565;1241	CD9;MAPK14;VNN1;TXN;LY96;CD84;TPST1;IL1A;IL15;LYST;ALOX5;PAPSS2;ADAM8;CCR1;BCL6;CD47;SERPING1;PAK1;C4BPA;CFLAR;NDEL1;SLC11A1;PLA2G4A;SRGN;CCRL2;PTPRJ;LTB4R
grey60	GO:0006952	27	618	defense response	3.12e-06	0.00253	1432;9051;4792;3459;8876;7295;23643;8832;10628;8460;3552;3600;1130;240;3437;101;1230;604;961;710;722;6556;9034;3669;6733;1241;834	MAPK14;PSTPIP1;NFKBIA;IFNGR1;VNN1;TXN;LY96;CD84;TXNIP;TPST1;IL1A;IL15;LYST;ALOX5;IFIT3;ADAM8;CCR1;BCL6;CD47;SERPING1;C4BPA;SLC11A1;CCRL2;ISG20;SRPK2;LTB4R;CASP1
grey60	GO:0045087	17	333	innate immune response	3.91e-05	0.0238	1432;9051;4792;3459;8876;7295;23643;10628;1130;3437;101;710;722;6556;3669;6733;834	MAPK14;PSTPIP1;NFKBIA;IFNGR1;VNN1;TXN;LY96;TXNIP;LYST;IFIT3;ADAM8;SERPING1;C4BPA;SLC11A1;ISG20;SRPK2;CASP1
grey60	GO:0006954	15	274	inflammatory response	5.22e-05	0.0254	8876;23643;8460;3552;3600;240;101;1230;604;961;710;722;6556;9034;1241	VNN1;LY96;TPST1;IL1A;IL15;ALOX5;ADAM8;CCR1;BCL6;CD47;SERPING1;C4BPA;SLC11A1;CCRL2;LTB4R
grey60	GO:0002684	17	353	positive regulation of immune system process	8.11e-05	0.0329	1432;4792;8876;23643;3600;10673;1130;5728;101;1230;604;961;710;5058;722;6556;5795	MAPK14;NFKBIA;VNN1;LY96;IL15;TNFSF13B;LYST;PTEN;ADAM8;CCR1;BCL6;CD47;SERPING1;PAK1;C4BPA;SLC11A1;PTPRJ
pink	GO:0032101	23	209	regulation of response to external stimulus	5.43e-07	0.000226	7132;199;5329;825;301;7099;4067;6280;6283;6279;7006;7097;241;8428;8408;4615;3606;6777;7133;719;948;2155;718	TNFRSF1A;AIF1;PLAUR;CAPN3;ANXA1;TLR4;LYN;S100A9;S100A12;S100A8;TEC;TLR2;ALOX5AP;STK24;ULK1;MYD88;C3;IL18;CD36;STAT5B;TNFRSF1B;C3AR1;F7
pink	GO:0050900	19	156	leukocyte migration	1.18e-06	0.000402	199;54210;4067;6402;962;6280;6283;6279;7097;30817;3579;2885;6368;58191;719;9123;3162;728;2155	AIF1;TREM1;LYN;SELL;CD48;S100A9;S100A12;S100A8;TLR2;EMR2;CXCR2;GRB2;CCL23;CXCL16;C3AR1;SLC16A3;HMOX1;C5AR1;F7
pink	GO:0050729	10	43	positive regulation of inflammatory response	1.21e-06	0.000402	7132;7099;6280;6283;6279;7097;241;3606;6777;718	TNFRSF1A;TLR4;S100A9;S100A12;S100A8;TLR2;ALOX5AP;C3;IL18;STAT5B
pink	GO:0032103	14	91	positive regulation of response to external stimulus	1.94e-06	0.00056	7132;199;7099;6280;6283;6279;7097;241;8408;3606;6777;719;2155;718	TNFRSF1A;AIF1;TLR4;S100A9;S100A12;S100A8;TLR2;ALOX5AP;ULK1;C3;IL18;STAT5B;C3AR1;F7
pink	GO:0009620	6	13	response to fungus	2.02e-06	0.00056	7099;6280;6283;6279;653361;7097	TLR4;S100A9;S100A12;S100A8;NCF1;TLR2
pink	GO:0042742	11	59	defense response to bacterium	3.65e-06	0.000934	7132;3240;7099;6280;6283;6279;653361;7097;948;728;4057	TNFRSF1A;HP;TLR4;S100A9;S100A12;S100A8;NCF1;TLR2;CD36;C5AR1;LTF
pink	GO:0033993	26	292	response to lipid	5.67e-06	0.00135	706;7132;301;7099;4067;6280;6279;7097;929;3606;9261;1843;6777;7421;10221;7133;4129;58189;1051;5739;3162;948;9619;728;2155;6648	TSPO;TNFRSF1A;ANXA1;TLR4;LYN;S100A9;S100A8;TLR2;CD14;IL18;CD36;MAPKAPK2;DUSP1;STAT5B;VDR;TRIB1;TNFRSF1B;MAOB;WFDC1;CEBPB;PTGIR;HMOX1;ABCG1;C5AR1;F7;SOD2
pink	GO:0030595	12	74	leukocyte chemotaxis	6.07e-06	0.00135	199;4067;6280;6283;6279;30817;3579;6368;58191;719;728;2155	AIF1;LYN;S100A9;S100A12;S100A8;EMR2;CXCR2;CCL23;CXCL16;C3AR1;C5AR1;F7
pink	GO:0001816	24	260	cytokine production	7.15e-06	0.00149	706;7132;11035;7099;10555;4067;6280;6283;6279;7097;4615;7318;929;2615;3606;1116;9261;6777;3556;719;1051;3162;948;718	TSPO;TNFRSF1A;RIPK3;TLR4;AGPAT2;LYN;S100A9;S100A12;S100A8;TLR2;MYD88;UBA7;C3;CD14;LRRC32;IL18;CD36;CHI3L1;MAPKAPK2;STAT5B;IL1RAP;C3AR1;CEBPB;HMOX1
pink	GO:0051707	27	327	response to other organism	1.5e-05	0.00294	706;64581;7132;3240;7099;4067;6280;6283;6279;653361;7097;81622;929;3606;1118;55509;9261;6777;10221;7133;4129;1051;5739;948;728;6648;4057	TSPO;CLEC7A;TNFRSF1A;HP;TLR4;LYN;S100A9;S100A12;S100A8;NCF1;TLR2;UNC93B1;CD14;IL18;CD36;CHIT1;BATF3;MAPKAPK2;STAT5B;TRIB1;TNFRSF1B;MAOB;CEBPB;PTGIR;C5AR1;SOD2;LTF
pink	GO:0070391	4	6	response to lipoteichoic acid	1.84e-05	0.00322	7099;7097;929;948	TLR4;TLR2;CD14;CD36
pink	GO:0071223	4	6	cellular response to lipoteichoic acid	1.84e-05	0.00322	7099;7097;929;948	TLR4;TLR2;CD14;CD36
pink	GO:0050727	14	111	regulation of inflammatory response	2.08e-05	0.00346	7132;301;7099;4067;6280;6283;6279;7097;241;4615;3606;6777;7133;718	TNFRSF1A;ANXA1;TLR4;LYN;S100A9;S100A12;S100A8;TLR2;ALOX5AP;MYD88;C3;IL18;STAT5B;TNFRSF1B
pink	GO:0009607	27	339	response to biotic stimulus	2.87e-05	0.00455	706;64581;7132;3240;7099;4067;6280;6283;6279;653361;7097;81622;929;3606;1118;55509;9261;6777;10221;7133;4129;1051;5739;948;728;6648;4057	TSPO;CLEC7A;TNFRSF1A;HP;TLR4;LYN;S100A9;S100A12;S100A8;NCF1;TLR2;UNC93B1;CD14;IL18;CD36;CHIT1;BATF3;MAPKAPK2;STAT5B;TRIB1;TNFRSF1B;MAOB;CEBPB;PTGIR;C5AR1;SOD2;LTF
pink	GO:0060326	12	87	cell chemotaxis	3.31e-05	0.00501	199;4067;6280;6283;6279;30817;3579;6368;58191;719;728;2155	AIF1;LYN;S100A9;S100A12;S100A8;EMR2;CXCR2;CCL23;CXCL16;C3AR1;C5AR1;F7
pink	GO:0002376	62	1115	immune system process	3.57e-05	0.00516	91;64581;199;54210;11035;122481;64129;3958;301;7099;4067;6402;962;6280;6283;6279;653361;8807;7850;10460;7006;7097;4783;3142;4615;7318;8544;81622;1675;3385;976;30817;929;2615;3606;1118;55509;9261;3579;2885;3384;6777;6368;58191;3556;7133;2219;719;9123;3681;1051;6891;3162;8741;948;683;728;2155;9021;6648;4057;718	ACVR1B;CLEC7A;AIF1;TREM1;RIPK3;AK7;TINAGL1;LGALS3;ANXA1;TLR4;LYN;SELL;CD48;S100A9;S100A12;S100A8;NCF1;IL18RAP;IL1R2;TACC3;TEC;TLR2;NFIL3;HLX;MYD88;UBA7;PIR;UNC93B1;CFD;C3;ICAM3;CD97;EMR2;CD14;LRRC32;IL18;CD36;CHIT1;BATF3;MAPKAPK2;CXCR2;GRB2;ICAM2;STAT5B;CCL23;CXCL16;IL1RAP;TNFRSF1B;FCN1;C3AR1;SLC16A3;ITGAD;CEBPB;TAP2;HMOX1;TNFSF13;BST1;C5AR1;F7;SOCS3;SOD2;LTF
pink	GO:0050832	4	7	defense response to fungus	4.17e-05	0.00579	6280;6283;6279;653361	S100A9;S100A12;S100A8;NCF1
pink	GO:0048662	5	13	negative regulation of smooth muscle cell proliferation	4.44e-05	0.00591	199;10221;283;5739;3162	AIF1;TRIB1;ANG;PTGIR;HMOX1
pink	GO:0016477	30	410	cell migration	5.11e-05	0.00639	706;91;199;54210;11057;51162;4067;6402;962;4000;6280;6283;6279;7097;8428;8408;30817;2260;3084;3579;2885;6368;58191;10221;283;719;9123;3162;728;2155	TSPO;ACVR1B;AIF1;TREM1;ABHD2;EGFL7;LYN;SELL;CD48;LMNA;S100A9;S100A12;S100A8;TLR2;STK24;ULK1;EMR2;FGFR1;NRG1;CXCR2;GRB2;CCL23;CXCL16;TRIB1;ANG;C3AR1;SLC16A3;HMOX1;C5AR1;F7
pink	GO:0009605	40	621	response to external stimulus	5.19e-05	0.00639	706;7132;199;5329;27202;825;301;7099;4067;6280;6283;6279;389;7006;7097;241;8428;8408;4615;30817;3606;1116;2260;3579;1286;2885;6777;6368;58191;7421;7133;719;1232;3162;948;728;2155;6648;718;7378	TSPO;TNFRSF1A;AIF1;PLAUR;C5AR2;CAPN3;ANXA1;TLR4;LYN;S100A9;S100A12;S100A8;RHOC;TEC;TLR2;ALOX5AP;STK24;ULK1;MYD88;C3;EMR2;IL18;CD36;CHI3L1;FGFR1;CXCR2;COL4A4;GRB2;STAT5B;CCL23;CXCL16;VDR;TNFRSF1B;C3AR1;CCR3;HMOX1;C5AR1;F7;SOD2;UPP1
pink	GO:0002699	10	65	positive regulation of immune effector process	5.85e-05	0.00695	7099;4067;7097;3142;6777;6891;3162;8741;948;718	TLR4;LYN;TLR2;HLX;C3;CD36;STAT5B;TAP2;HMOX1;TNFSF13
pink	GO:0032760	6	22	positive regulation of tumor necrosis factor production	6.78e-05	0.00778	7132;7099;7097;929;3606;948	TNFRSF1A;TLR4;TLR2;CD14;IL18;CD36
pink	GO:0031349	16	156	positive regulation of defense response	7.26e-05	0.00805	64581;7132;7099;4067;6280;6283;6279;7097;241;4615;81622;929;3606;9261;6777;718	CLEC7A;TNFRSF1A;TLR4;LYN;S100A9;S100A12;S100A8;TLR2;ALOX5AP;MYD88;UNC93B1;C3;CD14;IL18;MAPKAPK2;STAT5B
pink	GO:0044707	112	2453	single-multicellular organism process	9.49e-05	0.0102	706;91;3891;64581;7132;81539;55937;54210;11035;7051;384;122481;181;199720;5329;59283;79143;825;3958;301;7099;51162;10555;4067;6402;962;4000;6280;6283;6279;389;137964;10947;1522;653361;493829;1844;7039;4084;10460;4043;7006;7097;241;4093;9445;8428;8408;5660;5997;3142;8029;4615;7318;56983;9980;8544;219931;1675;929;1262;2615;3606;1116;55509;9261;2260;3084;1286;10316;55502;10409;1843;8728;7077;2885;37…	TSPO;ACVR1B;KRT85;CLEC7A;TNFRSF1A;SLC38A1;APOM;TREM1;RIPK3;TGM1;ARG2;AK7;AGRP;GGN;PLAUR;CACNG8;MBOAT7;CAPN3;LGALS3;ANXA1;TLR4;EGFL7;AGPAT2;LYN;SELL;CD48;LMNA;S100A9;S100A12;S100A8;RHOC;AGPAT6;AP3M2;CTSZ;NCF1;TRIM72;DUSP2;TGFA;MXD1;TACC3;LRPAP1;TEC;TLR2;ALOX5AP;SMAD9;ITM2B;STK24;ULK1;PSAP;RGS2;HLX;CUBN;MYD88;UBA7;POGLUT1;DOPEY2;PIR;TPCN2;BASP1;CFD;C3;CD14;CNGA4;LRRC32;IL18;CD36;CHI3L1;BATF3;MAPKAP…
pink	GO:0048583	68	1310	regulation of response to stimulus	0.000122	0.0124	91;64333;64581;7132;199;4293;3240;181;5329;59283;11124;64744;825;301;55357;7099;10555;4067;6402;6280;6283;6279;389;1844;7039;4043;7006;7097;241;8428;8408;5660;5997;3142;4615;56983;81622;1675;3385;929;3606;9743;1116;9261;2260;3084;8502;1843;7077;2885;3384;6777;10221;254225;7133;4616;719;6891;5739;3162;8741;948;1270;55616;728;2155;9021;718	ACVR1B;ARHGAP9;CLEC7A;TNFRSF1A;AIF1;MAP3K9;HP;AGRP;PLAUR;CACNG8;FAF1;SMAP2;CAPN3;ANXA1;TBC1D2;TLR4;AGPAT2;LYN;SELL;S100A9;S100A12;S100A8;RHOC;DUSP2;TGFA;LRPAP1;TEC;TLR2;ALOX5AP;STK24;ULK1;PSAP;RGS2;HLX;MYD88;POGLUT1;UNC93B1;CFD;C3;ICAM3;CD14;RNF169;IL18;ARHGAP32;CD36;CHI3L1;MAPKAPK2;FGFR1;NRG1;PKP4;DUSP1;TIMP2;GRB2;ICAM2;STAT5B;TRIB1;TNFRSF1B;GADD45B;C3AR1;TAP2;PTGIR;HMOX1;TNFSF13;CNTF;ASAP3;C5AR…
pink	GO:0070887	54	971	cellular response to chemical stimulus	0.00013	0.0124	706;64581;7132;199;2941;3240;181;825;301;7099;10555;4067;4000;6280;6283;6279;7097;241;4093;5660;11277;7318;9695;10312;30817;929;3606;1116;9261;2260;3579;6916;1843;7077;2885;6777;6368;58191;7421;10221;445329;11031;7133;4129;719;1232;1051;3162;948;1270;728;2155;9021;6648	TSPO;CLEC7A;TNFRSF1A;AIF1;GSTA4;HP;AGRP;CAPN3;ANXA1;TLR4;AGPAT2;LYN;LMNA;S100A9;S100A12;S100A8;TLR2;ALOX5AP;SMAD9;PSAP;TREX1;UBA7;EDEM1;TCIRG1;EMR2;CD14;IL18;CD36;CHI3L1;MAPKAPK2;FGFR1;CXCR2;TBXAS1;DUSP1;TIMP2;GRB2;STAT5B;CCL23;CXCL16;VDR;TRIB1;SULT1A4;RAB31;TNFRSF1B;MAOB;C3AR1;CCR3;CEBPB;HMOX1;CNTF;C5AR1;F7;SOCS3;SOD2
pink	GO:0033002	8	46	muscle cell proliferation	0.000134	0.0124	199;2260;3084;6777;10221;283;5739;3162	AIF1;FGFR1;NRG1;STAT5B;TRIB1;ANG;PTGIR;HMOX1
pink	GO:0006897	20	236	endocytosis	0.000141	0.0124	55716;64581;199;23307;79778;3092;8408;8029;929;6653;9261;3579;2885;58191;11031;2348;55647;2219;948;718	LMBR1L;CLEC7A;AIF1;FKBP15;MICALL2;HIP1;ULK1;CUBN;C3;CD14;FOLR1;SORL1;CD36;MAPKAPK2;CXCR2;GRB2;CXCL16;RAB31;RAB20;FCN1
pink	GO:0032660	4	9	regulation of interleukin-17 production	0.000142	0.0124	7099;7097;4615;3606	TLR4;TLR2;MYD88;IL18
pink	GO:0032620	4	9	interleukin-17 production	0.000142	0.0124	7099;7097;4615;3606	TLR4;TLR2;MYD88;IL18
pink	GO:0045087	25	333	innate immune response	0.000149	0.0124	64581;199;11035;3958;7099;4067;6280;6283;6279;653361;8807;7097;4615;7318;81622;1675;929;3606;9261;6777;58191;3556;2219;9021;718	CLEC7A;AIF1;RIPK3;LGALS3;TLR4;LYN;S100A9;S100A12;S100A8;NCF1;IL18RAP;TLR2;MYD88;UBA7;UNC93B1;CFD;C3;CD14;IL18;MAPKAPK2;STAT5B;CXCL16;IL1RAP;FCN1;SOCS3
pink	GO:0060907	3	4	positive regulation of macrophage cytokine production	0.00015	0.0124	7099;7097;948	TLR4;TLR2;CD36
pink	GO:0051179	106	2316	localization	0.000157	0.0124	706;55716;91;64581;7132;81539;199;55937;54210;4794;11057;199720;59283;59285;64129;11124;825;301;23307;7099;51162;57210;4067;6402;962;4000;27173;6280;6283;6279;137964;10947;10079;79778;3092;653361;493829;10460;4043;7097;8428;2802;8408;5660;81894;8029;51099;65010;9980;219931;1374;1119;10312;81622;6947;1675;9545;30817;3101;929;84067;89849;2615;6653;79689;1116;9261;2260;3084;3579;10316;10966;2885;375…	TSPO;LMBR1L;ACVR1B;CLEC7A;TNFRSF1A;SLC38A1;AIF1;APOM;TREM1;NFKBIE;ABHD2;GGN;CACNG8;CACNG6;TINAGL1;FAF1;CAPN3;ANXA1;FKBP15;TLR4;EGFL7;SLC45A4;LYN;SELL;CD48;LMNA;SLC39A1;S100A9;S100A12;S100A8;AGPAT6;AP3M2;ATP9A;MICALL2;HIP1;NCF1;TRIM72;TACC3;LRPAP1;TLR2;STK24;GOLGA3;ULK1;PSAP;SLC25A28;CUBN;ABHD5;SLC26A6;DOPEY2;TPCN2;CPT1A;CHKA;TCIRG1;UNC93B1;TCN1;CFD;C3;RAB3D;EMR2;HK3;CD14;FAM160A2;FOLR1;ATG16L2;LR…
pink	GO:0032680	8	47	regulation of tumor necrosis factor production	0.000157	0.0124	706;7132;7099;7097;929;3606;9261;948	TSPO;TNFRSF1A;TLR4;TLR2;CD14;IL18;CD36;MAPKAPK2
pink	GO:0032640	8	47	tumor necrosis factor production	0.000157	0.0124	706;7132;7099;7097;929;3606;9261;948	TSPO;TNFRSF1A;TLR4;TLR2;CD14;IL18;CD36;MAPKAPK2
pink	GO:1901700	29	418	response to oxygen-containing compound	0.000176	0.0136	706;64581;7132;55937;3240;301;7099;4067;6402;6280;6279;7097;929;3606;9261;1843;6777;7421;10221;7133;4129;58189;1051;5739;3162;948;728;2155;6648	TSPO;CLEC7A;TNFRSF1A;APOM;HP;ANXA1;TLR4;LYN;SELL;S100A9;S100A8;TLR2;CD14;IL18;CD36;MAPKAPK2;DUSP1;STAT5B;VDR;TRIB1;TNFRSF1B;MAOB;WFDC1;CEBPB;PTGIR;HMOX1;C5AR1;F7;SOD2
pink	GO:0048870	30	443	cell motility	0.000207	0.0153	706;91;199;54210;11057;51162;4067;6402;962;4000;6280;6283;6279;7097;8428;8408;30817;2260;3084;3579;2885;6368;58191;10221;283;719;9123;3162;728;2155	TSPO;ACVR1B;AIF1;TREM1;ABHD2;EGFL7;LYN;SELL;CD48;LMNA;S100A9;S100A12;S100A8;TLR2;STK24;ULK1;EMR2;FGFR1;NRG1;CXCR2;GRB2;CCL23;CXCL16;TRIB1;ANG;C3AR1;SLC16A3;HMOX1;C5AR1;F7
pink	GO:0051674	30	443	localization of cell	0.000207	0.0153	706;91;199;54210;11057;51162;4067;6402;962;4000;6280;6283;6279;7097;8428;8408;30817;2260;3084;3579;2885;6368;58191;10221;283;719;9123;3162;728;2155	TSPO;ACVR1B;AIF1;TREM1;ABHD2;EGFL7;LYN;SELL;CD48;LMNA;S100A9;S100A12;S100A8;TLR2;STK24;ULK1;EMR2;FGFR1;NRG1;CXCR2;GRB2;CCL23;CXCL16;TRIB1;ANG;C3AR1;SLC16A3;HMOX1;C5AR1;F7
pink	GO:0007243	34	531	intracellular protein kinase cascade	0.000225	0.0163	7132;11035;4293;11124;825;7099;4067;6283;389;1844;7039;7006;7097;5660;5997;4615;929;3606;1116;9261;2260;3084;1843;7077;2885;6777;10221;4616;3162;948;1270;728;2155;9021	TNFRSF1A;RIPK3;MAP3K9;FAF1;CAPN3;TLR4;LYN;S100A12;RHOC;DUSP2;TGFA;TEC;TLR2;PSAP;RGS2;MYD88;CD14;IL18;CD36;CHI3L1;MAPKAPK2;FGFR1;NRG1;DUSP1;TIMP2;GRB2;STAT5B;TRIB1;GADD45B;HMOX1;CNTF;C5AR1;F7;SOCS3
pink	GO:0071706	8	50	tumor necrosis factor superfamily cytokine production	0.000245	0.0173	706;7132;7099;7097;929;3606;9261;948	TSPO;TNFRSF1A;TLR4;TLR2;CD14;IL18;CD36;MAPKAPK2
pink	GO:0032501	113	2536	multicellular organismal process	0.000257	0.0178	706;91;3891;64581;7132;81539;55937;54210;11035;7051;384;122481;181;199720;5329;59283;79143;113451;825;3958;301;7099;51162;10555;4067;6402;962;4000;6280;6283;6279;389;137964;10947;1522;653361;493829;1844;7039;4084;10460;4043;7006;7097;241;4093;9445;8428;8408;5660;5997;3142;8029;4615;7318;56983;9980;8544;219931;1675;929;1262;2615;3606;1116;55509;9261;2260;3084;1286;10316;55502;10409;1843;8728;7077;…	TSPO;ACVR1B;KRT85;CLEC7A;TNFRSF1A;SLC38A1;APOM;TREM1;RIPK3;TGM1;ARG2;AK7;AGRP;GGN;PLAUR;CACNG8;MBOAT7;ADC;CAPN3;LGALS3;ANXA1;TLR4;EGFL7;AGPAT2;LYN;SELL;CD48;LMNA;S100A9;S100A12;S100A8;RHOC;AGPAT6;AP3M2;CTSZ;NCF1;TRIM72;DUSP2;TGFA;MXD1;TACC3;LRPAP1;TEC;TLR2;ALOX5AP;SMAD9;ITM2B;STK24;ULK1;PSAP;RGS2;HLX;CUBN;MYD88;UBA7;POGLUT1;DOPEY2;PIR;TPCN2;BASP1;CFD;C3;CD14;CNGA4;LRRC32;IL18;CD36;CHI3L1;BATF3;MA…
pink	GO:0010627	28	414	regulation of intracellular protein kinase cascade	0.000347	0.0234	7132;4293;11124;825;7099;4067;6283;389;1844;7039;7097;5660;5997;4615;1116;9261;2260;3084;1843;7077;2885;10221;4616;3162;948;1270;728;2155	TNFRSF1A;MAP3K9;FAF1;CAPN3;TLR4;LYN;S100A12;RHOC;DUSP2;TGFA;TLR2;PSAP;RGS2;MYD88;CD36;CHI3L1;MAPKAPK2;FGFR1;NRG1;DUSP1;TIMP2;GRB2;TRIB1;GADD45B;HMOX1;CNTF;C5AR1;F7
pink	GO:0010876	13	127	lipid localization	0.000352	0.0234	706;55937;301;10079;5660;51099;1374;1119;6653;6777;948;9619;718	TSPO;APOM;ANXA1;ATP9A;PSAP;ABHD5;CPT1A;CHKA;C3;SORL1;CD36;STAT5B;ABCG1
pink	GO:0010935	3	5	regulation of macrophage cytokine production	0.000367	0.0239	7099;7097;948	TLR4;TLR2;CD36
pink	GO:0001817	19	235	regulation of cytokine production	0.000377	0.0241	706;7132;11035;7099;10555;4067;7097;4615;7318;929;2615;3606;9261;6777;719;1051;3162;948;718	TSPO;TNFRSF1A;RIPK3;TLR4;AGPAT2;LYN;TLR2;MYD88;UBA7;C3;CD14;LRRC32;IL18;CD36;MAPKAPK2;STAT5B;C3AR1;CEBPB;HMOX1
pink	GO:0030855	11	97	epithelial cell differentiation	0.000415	0.026	7051;301;137964;5660;3084;10409;6777;7421;1051;1475;10170	TGM1;ANXA1;AGPAT6;PSAP;BASP1;NRG1;DHRS9;STAT5B;VDR;CEBPB;CSTA
pink	GO:0032602	6	30	chemokine production	0.000429	0.0265	7099;6280;6279;7097;3606;3162	TLR4;S100A9;S100A8;TLR2;IL18;HMOX1
pink	GO:0044765	73	1500	single-organism transport	0.000485	0.0288	706;64581;7132;81539;199;55937;4794;59283;59285;64129;11124;825;301;7099;4067;4000;27173;6283;137964;10947;10079;3092;653361;493829;10460;7097;2802;8408;5660;81894;8029;65010;9980;219931;1374;1119;10312;6947;1675;9545;3101;929;84067;2615;6653;79689;1116;9261;3084;3579;10316;2885;3759;6777;148808;55640;11031;2348;55647;4129;2219;283;9123;11182;120103;6891;84179;3162;948;9619;6339;4057;718	TSPO;CLEC7A;TNFRSF1A;SLC38A1;AIF1;APOM;NFKBIE;CACNG8;CACNG6;TINAGL1;FAF1;CAPN3;ANXA1;TLR4;LYN;LMNA;SLC39A1;S100A12;AGPAT6;AP3M2;ATP9A;HIP1;NCF1;TRIM72;TACC3;TLR2;GOLGA3;ULK1;PSAP;SLC25A28;CUBN;SLC26A6;DOPEY2;TPCN2;CPT1A;CHKA;TCIRG1;TCN1;CFD;C3;RAB3D;HK3;CD14;FAM160A2;FOLR1;LRRC32;SORL1;STEAP4;CD36;CHI3L1;MAPKAPK2;NRG1;CXCR2;NMUR1;GRB2;KCNJ2;STAT5B;MFSD4;FLVCR2;RAB31;RAB20;MAOB;FCN1;ANG;SLC16A3;SL…
pink	GO:0051094	23	319	positive regulation of developmental process	0.000492	0.0288	706;91;7132;825;4067;4000;4093;3142;1116;2260;3084;10409;7077;6777;7421;719;1232;1051;3162;948;285590;9021;718	TSPO;ACVR1B;TNFRSF1A;CAPN3;LYN;LMNA;SMAD9;HLX;BASP1;C3;CD36;CHI3L1;FGFR1;NRG1;TIMP2;STAT5B;VDR;C3AR1;CCR3;CEBPB;HMOX1;SH3PXD2B;SOCS3
pink	GO:0071222	9	69	cellular response to lipopolysaccharide	0.000493	0.0288	706;7099;4067;7097;929;3606;10221;7133;948	TSPO;TLR4;LYN;TLR2;CD14;IL18;CD36;TRIB1;TNFRSF1B
pink	GO:0061082	4	12	myeloid leukocyte cytokine production	0.000516	0.0291	7099;7097;3162;948	TLR4;TLR2;CD36;HMOX1
pink	GO:0018149	4	12	peptide cross-linking	0.000516	0.0291	7051;301;343641;1475	TGM1;ANXA1;TGM6;CSTA
pink	GO:0032675	7	43	regulation of interleukin-6 production	0.000539	0.0297	7132;7099;7097;4615;9261;1051;948	TNFRSF1A;TLR4;TLR2;MYD88;CD36;MAPKAPK2;CEBPB
pink	GO:0006928	36	602	cellular component movement	0.000544	0.0297	706;91;199;54210;11057;122481;5329;301;51162;4067;6402;962;4000;6280;6283;6279;10947;7097;8428;8408;976;30817;2260;3084;3579;2885;6777;6368;58191;10221;283;719;9123;3162;728;2155	TSPO;ACVR1B;AIF1;TREM1;ABHD2;AK7;PLAUR;ANXA1;EGFL7;LYN;SELL;CD48;LMNA;S100A9;S100A12;S100A8;AP3M2;TLR2;STK24;ULK1;CD97;EMR2;FGFR1;NRG1;CXCR2;GRB2;STAT5B;CCL23;CXCL16;TRIB1;ANG;C3AR1;SLC16A3;HMOX1;C5AR1;F7
pink	GO:0055080	18	225	cation homeostasis	0.000609	0.0327	3240;825;4067;6280;6279;81894;219931;10312;79689;3579;6368;55647;719;1232;3162;728;6648;4057	HP;CAPN3;LYN;S100A9;S100A8;SLC25A28;TPCN2;TCIRG1;STEAP4;CXCR2;CCL23;RAB20;C3AR1;CCR3;HMOX1;C5AR1;SOD2;LTF
pink	GO:0032635	7	44	interleukin-6 production	0.000622	0.0328	7132;7099;7097;4615;9261;1051;948	TNFRSF1A;TLR4;TLR2;MYD88;CD36;MAPKAPK2;CEBPB
pink	GO:0051240	19	245	positive regulation of multicellular organismal process	0.000634	0.0328	7132;11035;7099;10555;7097;5997;3142;4615;929;3606;2260;3084;10409;6777;719;3162;948;2155;718	TNFRSF1A;RIPK3;TLR4;AGPAT2;TLR2;RGS2;HLX;MYD88;BASP1;C3;CD14;IL18;CD36;FGFR1;NRG1;STAT5B;C3AR1;HMOX1;F7
pink	GO:0048584	38	653	positive regulation of response to stimulus	0.000641	0.0328	91;64581;7132;199;4293;7099;10555;4067;6280;6283;6279;389;7039;7006;7097;241;8408;4615;81622;1675;929;3606;1116;9261;2260;3084;7077;6777;719;6891;5739;3162;8741;948;1270;728;2155;718	ACVR1B;CLEC7A;TNFRSF1A;AIF1;MAP3K9;TLR4;AGPAT2;LYN;S100A9;S100A12;S100A8;RHOC;TGFA;TEC;TLR2;ALOX5AP;ULK1;MYD88;UNC93B1;CFD;C3;CD14;IL18;CD36;CHI3L1;MAPKAPK2;FGFR1;NRG1;TIMP2;STAT5B;C3AR1;TAP2;PTGIR;HMOX1;TNFSF13;CNTF;C5AR1;F7
pink	GO:0071219	9	72	cellular response to molecule of bacterial origin	0.000678	0.0342	706;7099;4067;7097;929;3606;10221;7133;948	TSPO;TLR4;LYN;TLR2;CD14;IL18;CD36;TRIB1;TNFRSF1B
pink	GO:0007218	5	22	neuropeptide signaling pathway	0.000708	0.035	181;222487;976;30817;10316	AGRP;GPR97;CD97;EMR2;NMUR1
pink	GO:0010934	3	6	macrophage cytokine production	0.000715	0.035	7099;7097;948	TLR4;TLR2;CD36
pink	GO:0030593	6	33	neutrophil chemotaxis	0.000736	0.0355	6280;6283;6279;3579;719;728	S100A9;S100A12;S100A8;CXCR2;C3AR1;C5AR1
pink	GO:0006898	9	73	receptor-mediated endocytosis	0.000751	0.0357	3092;8408;8029;6653;3579;2885;58191;11031;2348	HIP1;ULK1;CUBN;FOLR1;SORL1;CXCR2;GRB2;CXCL16;RAB31
pink	GO:0040011	35	591	locomotion	0.000779	0.0365	706;91;199;54210;11057;5329;27202;51162;4067;6402;962;4000;6280;6283;6279;389;7097;8428;8408;30817;2260;3084;3579;1286;2885;6368;58191;10221;283;719;9123;1232;3162;728;2155	TSPO;ACVR1B;AIF1;TREM1;ABHD2;PLAUR;C5AR2;EGFL7;LYN;SELL;CD48;LMNA;S100A9;S100A12;S100A8;RHOC;TLR2;STK24;ULK1;EMR2;FGFR1;NRG1;CXCR2;COL4A4;GRB2;CCL23;CXCL16;TRIB1;ANG;C3AR1;SLC16A3;CCR3;HMOX1;C5AR1;F7
pink	GO:0006950	82	1762	response to stress	0.000811	0.0375	706;64581;7132;199;54210;11057;11035;4293;122481;3240;5329;825;3958;301;7099;4067;6402;962;4000;6280;6283;6279;653361;493829;8807;7039;10460;7006;7097;241;4093;8428;8408;5660;4615;11277;7318;9695;10312;81622;1675;976;30817;929;3606;1116;116496;9261;3084;3579;7130;1843;2885;6777;6368;58191;3556;10221;445329;64386;254225;7133;4616;2219;283;719;9123;1232;1051;5739;3162;6039;948;221955;728;2155;9021;…	TSPO;CLEC7A;TNFRSF1A;AIF1;TREM1;ABHD2;RIPK3;MAP3K9;AK7;HP;PLAUR;CAPN3;LGALS3;ANXA1;TLR4;LYN;SELL;CD48;LMNA;S100A9;S100A12;S100A8;NCF1;TRIM72;IL18RAP;TGFA;TACC3;TEC;TLR2;ALOX5AP;SMAD9;STK24;ULK1;PSAP;MYD88;TREX1;UBA7;EDEM1;TCIRG1;UNC93B1;CFD;C3;CD97;EMR2;CD14;RNF169;IL18;CD36;CHI3L1;FAM129A;MAPKAPK2;NRG1;CXCR2;TNFAIP6;DUSP1;GRB2;STAT5B;CCL23;CXCL16;IL1RAP;TRIB1;SULT1A4;MMP25;TNFRSF1B;GADD45B;FCN1;…
pink	GO:0044710	83	1790	single-organism metabolic process	0.000834	0.038	706;64333;7132;55937;2184;384;78990;2941;5329;79143;5226;113451;64744;55350;58472;301;55357;10555;4067;137964;9334;653361;27163;241;9583;113675;2781;5660;5997;8029;51099;5210;9807;57552;51365;5256;6888;1374;1119;80150;6947;79603;9545;10331;3101;2745;401207;3606;6653;6484;50486;8502;6916;6448;7077;2584;22901;4669;6777;978;93517;445329;11031;9394;2348;79660;4129;283;9123;8566;126129;5739;3162;948;2…	TSPO;ARHGAP9;TNFRSF1A;APOM;FAH;ARG2;OTUB2;GSTA4;PLAUR;MBOAT7;PGD;ADC;SMAP2;VNN3;SQRDL;ANXA1;TBC1D2;AGPAT2;LYN;AGPAT6;B4GALT5;NCF1;NAAA;ALOX5AP;ENTPD4;SDSL;GNAZ;PSAP;RGS2;CUBN;GLRX;ABHD5;PFKFB4;IP6K1;NCEH1;PLA1A;PHKA2;TALDO1;CPT1A;CHKA;ASRGL1;TCN1;C3;CERS4;RAB3D;B3GNT3;HK3;C5orf63;FOLR1;IL18;SORL1;ST3GAL4;CD36;G0S2;PKP4;DHRS9;TBXAS1;SGSH;TIMP2;GALK1;ARSG;NAGLU;STAT5B;CDA;SDR42E1;SULT1A4;RAB31;HS6S…
pink	GO:0061041	7	47	regulation of wound healing	0.000937	0.0421	5329;825;7099;4067;7006;948;2155	PLAUR;CAPN3;TLR4;LYN;TEC;CD36;F7
pink	GO:0002548	4	14	monocyte chemotaxis	0.000989	0.0439	199;4067;6283;6368	AIF1;LYN;S100A12;CCL23
pink	GO:0080134	29	465	regulation of response to stress	0.00102	0.0445	64581;7132;4293;3240;5329;825;301;7099;4067;6280;6283;6279;7006;7097;241;8428;8408;4615;81622;929;3606;9261;6777;254225;7133;948;2155;9021;718	CLEC7A;TNFRSF1A;MAP3K9;HP;PLAUR;CAPN3;ANXA1;TLR4;LYN;S100A9;S100A12;S100A8;TEC;TLR2;ALOX5AP;STK24;ULK1;MYD88;UNC93B1;C3;CD14;RNF169;IL18;CD36;MAPKAPK2;STAT5B;TNFRSF1B;F7;SOCS3
pink	GO:1901564	51	982	organonitrogen compound metabolic process	0.00105	0.0456	706;64333;7132;2184;384;78990;2941;5226;113451;64744;55350;58472;55357;137964;9334;653361;241;9583;113675;2781;5660;5997;51365;6888;1119;80150;6947;79603;9545;10331;6484;1116;1118;8502;6448;7077;22901;4669;6777;978;445329;11031;9394;2348;4129;8566;5739;3162;55616;6648;7378	TSPO;ARHGAP9;TNFRSF1A;FAH;ARG2;OTUB2;GSTA4;PGD;ADC;SMAP2;VNN3;SQRDL;TBC1D2;AGPAT6;B4GALT5;NCF1;ALOX5AP;ENTPD4;SDSL;GNAZ;PSAP;RGS2;PLA1A;TALDO1;CHKA;ASRGL1;TCN1;CERS4;RAB3D;B3GNT3;FOLR1;ST3GAL4;CHI3L1;CHIT1;PKP4;SGSH;TIMP2;ARSG;NAGLU;STAT5B;CDA;SULT1A4;RAB31;HS6ST1;MAOB;PDXK;PTGIR;HMOX1;ASAP3;SOD2;UPP1
pink	GO:0071396	12	126	cellular response to lipid	0.00113	0.0476	706;7132;301;7099;4067;7097;929;3606;7421;10221;7133;948	TSPO;TNFRSF1A;ANXA1;TLR4;LYN;TLR2;CD14;IL18;CD36;VDR;TRIB1;TNFRSF1B
pink	GO:0070488	2	2	neutrophil aggregation	0.00115	0.0476	6280;6279	S100A9;S100A8
pink	GO:0015889	2	2	cobalamin transport	0.00115	0.0476	8029;6947	CUBN;TCN1
pink	GO:0006810	86	1889	transport	0.00116	0.0478	706;55716;64581;7132;81539;199;55937;4794;59283;59285;64129;11124;825;301;23307;7099;57210;4067;4000;27173;6283;137964;10947;10079;79778;3092;653361;493829;10460;4043;7097;2802;8408;5660;81894;8029;65010;9980;219931;1374;1119;10312;81622;6947;1675;9545;3101;929;84067;89849;2615;6653;79689;1116;9261;3084;3579;10316;10966;2885;3759;6777;84440;58191;26056;148808;55640;11031;2348;55647;4129;2219;283;…	TSPO;LMBR1L;CLEC7A;TNFRSF1A;SLC38A1;AIF1;APOM;NFKBIE;CACNG8;CACNG6;TINAGL1;FAF1;CAPN3;ANXA1;FKBP15;TLR4;SLC45A4;LYN;LMNA;SLC39A1;S100A12;AGPAT6;AP3M2;ATP9A;MICALL2;HIP1;NCF1;TRIM72;TACC3;LRPAP1;TLR2;GOLGA3;ULK1;PSAP;SLC25A28;CUBN;SLC26A6;DOPEY2;TPCN2;CPT1A;CHKA;TCIRG1;UNC93B1;TCN1;CFD;C3;RAB3D;HK3;CD14;FAM160A2;FOLR1;ATG16L2;LRRC32;SORL1;STEAP4;CD36;CHI3L1;MAPKAPK2;NRG1;CXCR2;NMUR1;RAB40B;GRB2;KC…
pink	GO:0048660	6	36	regulation of smooth muscle cell proliferation	0.00119	0.0482	199;6777;10221;283;5739;3162	AIF1;STAT5B;TRIB1;ANG;PTGIR;HMOX1
pink	GO:0061081	3	7	positive regulation of myeloid leukocyte cytokine production involved in immune response	0.00122	0.0483	7099;7097;948	TLR4;TLR2;CD36
pink	GO:0015804	3	7	neutral amino acid transport	0.00122	0.0483	81539;4794;120103	SLC38A1;NFKBIE;SLC36A4
darkorange	GO:0009888	16	523	tissue development	2e-05	0.0134	221496;5351;7763;2650;4853;91461;6696;7123;4303;4607;1278;1281;55686;56975;23025;1893	LEMD2;PLOD1;ZFAND5;GCNT1;NOTCH2;PKDCC;SPP1;CLEC3B;FOXO4;MYBPC3;UNC13A;COL1A2;COL3A1;MREG;FAM20C;ECM1
darkorange	GO:0001501	8	135	skeletal system development	3.46e-05	0.0134	7763;91461;1240;7123;2114;1278;1281;56975	ZFAND5;PKDCC;CMKLR1;CLEC3B;ETS2;COL1A2;COL3A1;FAM20C
darkorange	GO:0044700	39	2379	single organism signaling	3.68e-05	0.0134	1439;112;4055;221496;1050;9927;83464;9306;7763;4853;3551;56937;2034;1240;5328;64805;4303;3597;7409;128954;85458;1278;1281;389072;8877;23580;8844;56975;4155;83853;161253;55584;5899;293;944;2829;23025;1269;1893	CSF2RB;ADCY6;LTBR;LEMD2;CEBPA;MFN2;APH1B;SOCS6;ZFAND5;NOTCH2;IKBKB;PMEPA1;EPAS1;CMKLR1;PLAU;P2RY12;FOXO4;IL13RA1;VAV1;UNC13A;GAB4;DIXDC1;COL1A2;COL3A1;PLEKHM3;SPHK1;CDC42EP4;KSR1;FAM20C;MBP;ROPN1L;REM2;CHRNA9;RALB;SLC25A6;TNFSF8;XCR1;CNR2;ECM1
darkorange	GO:0023052	39	2379	signaling	3.68e-05	0.0134	1439;112;4055;221496;1050;9927;83464;9306;7763;4853;3551;56937;2034;1240;5328;64805;4303;3597;7409;128954;85458;1278;1281;389072;8877;23580;8844;56975;4155;83853;161253;55584;5899;293;944;2829;23025;1269;1893	CSF2RB;ADCY6;LTBR;LEMD2;CEBPA;MFN2;APH1B;SOCS6;ZFAND5;NOTCH2;IKBKB;PMEPA1;EPAS1;CMKLR1;PLAU;P2RY12;FOXO4;IL13RA1;VAV1;UNC13A;GAB4;DIXDC1;COL1A2;COL3A1;PLEKHM3;SPHK1;CDC42EP4;KSR1;FAM20C;MBP;ROPN1L;REM2;CHRNA9;RALB;SLC25A6;TNFSF8;XCR1;CNR2;ECM1
darkorange	GO:0007154	39	2443	cell communication	7.11e-05	0.0189	1439;112;4055;221496;1050;9927;83464;9306;7763;4853;3551;56937;2034;1240;5328;64805;4303;3597;7409;128954;85458;1278;1281;389072;8877;23580;8844;56975;4155;83853;161253;55584;5899;293;944;2829;23025;1269;1893	CSF2RB;ADCY6;LTBR;LEMD2;CEBPA;MFN2;APH1B;SOCS6;ZFAND5;NOTCH2;IKBKB;PMEPA1;EPAS1;CMKLR1;PLAU;P2RY12;FOXO4;IL13RA1;VAV1;UNC13A;GAB4;DIXDC1;COL1A2;COL3A1;PLEKHM3;SPHK1;CDC42EP4;KSR1;FAM20C;MBP;ROPN1L;REM2;CHRNA9;RALB;SLC25A6;TNFSF8;XCR1;CNR2;ECM1
darkorange	GO:0048513	23	1076	organ development	7.76e-05	0.0189	221496;1050;5351;9927;7763;2650;4853;2034;91461;6696;7123;4303;4607;85458;1278;1281;55686;8877;56975;55584;944;23025;1893	LEMD2;CEBPA;PLOD1;MFN2;ZFAND5;GCNT1;NOTCH2;EPAS1;PKDCC;SPP1;CLEC3B;FOXO4;MYBPC3;UNC13A;DIXDC1;COL1A2;COL3A1;MREG;SPHK1;FAM20C;CHRNA9;TNFSF8;ECM1
darkorange	GO:0007166	24	1171	cell surface receptor signaling pathway	0.000101	0.0206	1439;112;4055;1050;83464;7763;4853;3551;56937;1240;64805;4303;3597;7409;128954;85458;1278;1281;8877;56975;5899;2829;1269;1893	CSF2RB;ADCY6;LTBR;CEBPA;APH1B;ZFAND5;NOTCH2;IKBKB;PMEPA1;CMKLR1;P2RY12;FOXO4;IL13RA1;VAV1;GAB4;DIXDC1;COL1A2;COL3A1;SPHK1;FAM20C;RALB;XCR1;CNR2;ECM1
darkorange	GO:0007165	36	2207	signal transduction	0.000113	0.0206	1439;112;4055;221496;1050;9927;83464;9306;7763;4853;3551;56937;2034;1240;5328;64805;4303;3597;7409;128954;85458;1278;1281;389072;8877;23580;8844;56975;83853;161253;5899;944;2829;23025;1269;1893	CSF2RB;ADCY6;LTBR;LEMD2;CEBPA;MFN2;APH1B;SOCS6;ZFAND5;NOTCH2;IKBKB;PMEPA1;EPAS1;CMKLR1;PLAU;P2RY12;FOXO4;IL13RA1;VAV1;UNC13A;GAB4;DIXDC1;COL1A2;COL3A1;PLEKHM3;SPHK1;CDC42EP4;KSR1;FAM20C;ROPN1L;REM2;RALB;TNFSF8;XCR1;CNR2;ECM1
darkorange	GO:0031214	5	53	biomineral tissue development	0.000128	0.0207	91461;6696;7123;56975;1893	PKDCC;SPP1;CLEC3B;FAM20C;ECM1
darkorange	GO:0032501	39	2536	multicellular organismal process	0.000175	0.0241	1439;112;2583;221496;1050;5351;9927;7763;2650;4853;4481;3551;2034;91461;6696;1240;5328;7123;64805;116448;2114;4303;79589;4607;7409;7045;85458;1278;1281;55686;8877;56975;4155;55584;944;23025;1269;1893;54993	CSF2RB;ADCY6;B4GALNT1;LEMD2;CEBPA;PLOD1;MFN2;ZFAND5;GCNT1;NOTCH2;MSR1;IKBKB;EPAS1;PKDCC;SPP1;CMKLR1;PLAU;CLEC3B;P2RY12;OLIG1;ETS2;FOXO4;RNF128;MYBPC3;VAV1;UNC13A;TGFBI;DIXDC1;COL1A2;COL3A1;MREG;SPHK1;FAM20C;MBP;CHRNA9;TNFSF8;CNR2;ECM1;ZSCAN2
darkorange	GO:0048731	28	1543	system development	0.000182	0.0241	221496;1050;5351;9927;7763;2650;4853;2034;91461;6696;1240;7123;116448;2114;4303;4607;7045;85458;1278;1281;55686;8877;56975;4155;55584;944;23025;1893	LEMD2;CEBPA;PLOD1;MFN2;ZFAND5;GCNT1;NOTCH2;EPAS1;PKDCC;SPP1;CMKLR1;CLEC3B;OLIG1;ETS2;FOXO4;MYBPC3;UNC13A;TGFBI;DIXDC1;COL1A2;COL3A1;MREG;SPHK1;FAM20C;MBP;CHRNA9;TNFSF8;ECM1
darkorange	GO:0044707	38	2453	single-multicellular organism process	0.000198	0.0241	1439;112;221496;1050;5351;9927;7763;2650;4853;4481;3551;2034;91461;6696;1240;5328;7123;64805;116448;2114;4303;79589;4607;7409;7045;85458;1278;1281;55686;8877;56975;4155;55584;944;23025;1269;1893;54993	CSF2RB;ADCY6;LEMD2;CEBPA;PLOD1;MFN2;ZFAND5;GCNT1;NOTCH2;MSR1;IKBKB;EPAS1;PKDCC;SPP1;CMKLR1;PLAU;CLEC3B;P2RY12;OLIG1;ETS2;FOXO4;RNF128;MYBPC3;VAV1;UNC13A;TGFBI;DIXDC1;COL1A2;COL3A1;MREG;SPHK1;FAM20C;MBP;CHRNA9;TNFSF8;CNR2;ECM1;ZSCAN2
darkorange	GO:0001944	9	239	vasculature development	0.000365	0.0409	7763;4853;2034;4303;7045;1278;1281;8877;1893	ZFAND5;NOTCH2;EPAS1;FOXO4;TGFBI;COL1A2;COL3A1;SPHK1;ECM1
magenta	NONE
