# Supplementary material for: Gene co-expression network analysis identifies porcine genes associated with variation in Salmonella shedding
Source: BMC Genomics. 2014 Jun 9;15(1):452. doi: 10.1186/1471-2164-15-452 (PMC4070558; doi:10.1186/1471-2164-15-452)
Supplement: Supplementary file 9 — Additional file 9: Network properties of the refined set of Salmonella shedding associated genes. Excel file contains the gene significance, module membership and network connectivity measures for the refined set of genes identified as both associated with Salmonella shedding before inoculation and differentially expressed at day 2 post inoculation. (XLSX 29 KB) [file 12864_2014_6126_MOESM9_ESM.xlsx]

## Sheet: Additional file 5
Network properties of the refined set of Salmonella shedding associated genes
pink module genes										grey60 module genes
ensembl ID	symbol pig	symbol human	Gene significance	Whole network gene connectivity				Module membership		ensembl ID	symbol pig	symbol human	Gene significance	Whole network gene connectivity				Module membership
				k d0_LS	k d0_PS	k d2_LS	k d2_PS							k d0_LS	k d0_PS	k d2_LS	k d2_PS
ENSSSCG00000014803	NA	NA	-0.74	0.091	0.062	0.41	0.057	0.82		ENSSSCG00000003282	PigE-108A11.3	LILRA4	-0.58	0.13	0.046	0.38	0.07	0.72
ENSSSCG00000027580	NA	DBN1	-0.7	0.097	0.047	0.4	0.15	0.84		ENSSSCG00000011810	NA	BCL6	-0.58	0.27	0.057	0.27	0.21	0.86
ENSSSCG00000001703	NFKBIE	NFKBIE	-0.66	0.14	0.052	0.6	0.18	0.86		ENSSSCG00000024570	NA	KDM4B	-0.57	0.31	0.04	0.5	0.17	0.75
ENSSSCG00000013418	DF	CFD	-0.66	0.15	0.15	0.45	0.18	0.87		ENSSSCG00000010772	ADAM8	ADAM8	-0.55	0.4	0.16	0.35	0.13	0.79
ENSSSCG00000007722	NCF1	NCF1	-0.64	0.18	0.21	0.66	0.34	0.92		ENSSSCG00000023610	MARCKS	MARCKS	-0.54	0.22	0.18	0.15	0.21	0.89
ENSSSCG00000017355	GRN	GRN	-0.64	0.14	0.05	0.26	0.048	0.82		ENSSSCG00000027911	LTB4R	LTB4R	-0.52	0.27	0.073	0.54	0.058	0.92
ENSSSCG00000022689	GADD45B	GADD45B	-0.64	0.16	0.17	0.26	0.081	0.85		ENSSSCG00000012440	PGK1	PGK1	-0.5	0.45	0.045	0.21	0.22	0.95
ENSSSCG00000030385	NA	C3	-0.64	0.087	0.054	0.46	0.066	0.78		ENSSSCG00000011322	CCR1	CCR1	-0.49	0.38	0.074	0.5	0.21	0.95
ENSSSCG00000000033	TSPO	TSPO	-0.63	0.18	0.028	0.5	0.052	0.94		ENSSSCG00000022178	NA	NA	-0.49	0.35	0.074	0.37	0.24	0.96
ENSSSCG00000017164	TIMP-2	TIMP2	-0.63	0.14	0.22	0.51	0.36	0.84		ENSSSCG00000023557	CCRL2	CCRL2	-0.49	0.14	0.13	0.45	0.2	0.75
ENSSSCG00000017747	RAB11FIP4	RAB11FIP4	-0.63	0.05	0.03	0.3	0.057	0.74		ENSSSCG00000020993	EMR4	NA	-0.48	0.2	0.13	0.091	0.17	0.87
ENSSSCG00000005829	AGPAT2	AGPAT2	-0.62	0.21	0.17	0.44	0.078	0.84		ENSSSCG00000027967	IGSF6	IGSF6	-0.48	0.45	0.058	0.22	0.15	0.95
ENSSSCG00000015567	FAM129A	FAM129A	-0.62	0.13	0.099	0.66	0.071	0.88		ENSSSCG00000001778	BCL2A1	BCL2A1	-0.46	0.32	0.063	0.098	0.2	0.83
ENSSSCG00000029438	NA	SESN2	-0.62	0.18	0.065	0.6	0.13	0.92		ENSSSCG00000008168	RNF149	RNF149	-0.46	0.26	0.065	0.24	0.21	0.92
ENSSSCG00000002689	CMIP	CMIP	-0.61	0.1	0.073	0.81	0.19	0.76		ENSSSCG00000008491	NA	QPCT	-0.46	0.39	0.22	0.074	0.18	0.86
ENSSSCG00000003113	C5AR2	C5AR2	-0.61	0.23	0.12	0.7	0.092	0.93		ENSSSCG00000009542	TNFSF13B	TNFSF13B	-0.46	0.35	0.043	0.34	0.21	0.95
ENSSSCG00000003267	MBOAT7	MBOAT7	-0.6	0.17	0.31	0.47	0.2	0.86		ENSSSCG00000013643	CDKN2D	CDKN2D	-0.46	0.13	0.099	0.34	0.07	0.81
ENSSSCG00000021557	NA	SULT1A4	-0.6	0.25	0.081	0.67	0.2	0.91		ENSSSCG00000005462	GNG10	GNG10	-0.45	0.29	0.067	0.4	0.24	0.95
ENSSSCG00000024933	SLC36A4	SLC36A4	-0.6	0.15	0.054	0.23	0.16	0.86		ENSSSCG00000006175	MD-2	LY96	-0.45	0.19	0.14	0.27	0.21	0.79
ENSSSCG00000007239	NA	NA	-0.58	0.15	0.39	0.24	0.15	0.9		ENSSSCG00000012137	BMX	BMX	-0.45	0.48	0.1	0.46	0.093	0.94
ENSSSCG00000011296	ANO10	ANO10	-0.58	0.25	0.15	0.45	0.13	0.91		ENSSSCG00000024527	NA	NDEL1	-0.45	0.35	0.67	0.26	0.16	0.86
ENSSSCG00000016182	RUFY4	RUFY4	-0.58	0.099	0.055	0.35	0.05	0.8		ENSSSCG00000004156	IFNGR1	IFNGR1	-0.44	0.21	0.066	0.15	0.091	0.89
ENSSSCG00000011361	NA	SLC26A6	-0.57	0.26	0.064	0.74	0.14	0.92		ENSSSCG00000006237	SDCBP	SDCBP	-0.44	0.32	0.17	0.13	0.27	0.96
ENSSSCG00000021259	CDA	CDA	-0.57	0.26	0.081	0.35	0.14	0.93		ENSSSCG00000010952	ZCCHC6	ZCCHC6	-0.44	0.45	0.17	0.16	0.21	0.94
ENSSSCG00000023369	MSRB1	MSRB1	-0.57	0.2	0.043	0.2	0.19	0.95		ENSSSCG00000023374	SRGN	SRGN	-0.44	0.31	0.19	0.41	0.18	0.95
ENSSSCG00000005828	EGFL7	EGFL7	-0.56	0.21	0.23	0.45	0.06	0.81		ENSSSCG00000009127	ALPK1	ALPK1	-0.43	0.31	0.17	0.3	0.14	0.9
ENSSSCG00000013514	LRG1	LRG1	-0.56	0.18	0.086	0.56	0.17	0.96		ENSSSCG00000012583	ACSL4	ACSL4	-0.43	0.42	0.056	0.16	0.15	0.89
ENSSSCG00000022236	FOLR1	FOLR1	-0.56	0.29	0.061	0.41	0.18	0.93		ENSSSCG00000017260	WIPI1	WIPI1	-0.43	0.56	0.022	0.23	0.072	0.88
ENSSSCG00000030123	CDS2	CDS2	-0.56	0.16	0.21	0.33	0.095	0.85		ENSSSCG00000027812	IQSEC1	IQSEC1	-0.43	0.29	0.18	0.41	0.13	0.85
ENSSSCG00000017234	CD300LF	CD300LF	-0.55	0.19	0.055	0.51	0.14	0.94		ENSSSCG00000001867	PSTPIP1	PSTPIP1	-0.42	0.37	0.24	0.51	0.1	0.84
ENSSSCG00000013649	ICAM3	ICAM3	-0.54	0.25	0.29	0.26	0.06	0.89		ENSSSCG00000024518	NA	SIGLEC5	-0.42	0.44	0.02	0.37	0.12	0.9
ENSSSCG00000021837	NA	NA	-0.54	0.21	0.041	0.41	0.041	0.92		ENSSSCG00000005453	TXN	TXN	-0.41	0.23	0.28	0.15	0.26	0.77
ENSSSCG00000029581	PLIN3	PLIN3	-0.54	0.15	0.073	0.73	0.029	0.88		ENSSSCG00000006763	BCL2L15	BCL2L15	-0.41	0.18	0.095	0.079	0.044	0.69
ENSSSCG00000013513	PLIN5	PLIN5	-0.53	0.13	0.14	0.53	0.22	0.88		ENSSSCG00000001984	KHNYN	KHNYN	-0.4	0.34	0.25	0.34	0.17	0.95
ENSSSCG00000026779	NA	NA	-0.53	0.086	0.038	0.6	0.17	0.8		ENSSSCG00000003483	PADI4	PADI4	-0.4	0.42	0.097	0.76	0.045	0.86
ENSSSCG00000028108	ASAP3	ASAP3	-0.53	0.11	0.063	0.62	0.26	0.89		ENSSSCG00000008740	FBXL5	FBXL5	-0.4	0.43	0.24	0.2	0.2	0.96
ENSSSCG00000029042	NA	DHRS9	-0.53	0.19	0.062	0.43	0.075	0.86		ENSSSCG00000022993	TBC1D8B	TBC1D8B	-0.4	0.46	0.052	0.18	0.26	0.84
ENSSSCG00000000708	TNFRSF1A	TNFRSF1A	-0.52	0.23	0.074	0.35	0.15	0.94		ENSSSCG00000002881	FFAR2	FFAR2	-0.39	0.29	0.16	0.57	0.16	0.82
ENSSSCG00000003402	PGD	PGD	-0.52	0.37	0.055	0.72	0.17	0.88		ENSSSCG00000006748	TSPAN2	TSPAN2	-0.39	0.51	0.11	0.13	0.13	0.93
ENSSSCG00000012631	LONRF3	LONRF3	-0.52	0.16	0.14	0.45	0.22	0.96		ENSSSCG00000006968	LONRF1	LONRF1	-0.39	0.28	0.12	0.21	0.22	0.92
ENSSSCG00000013623	RAB3D	RAB3D	-0.52	0.17	0.058	0.71	0.14	0.94		ENSSSCG00000010179	ARV1	ARV1	-0.39	0.5	0.15	0.21	0.17	0.9
ENSSSCG00000016183	NA	CXCR2	-0.52	0.11	0.086	0.7	0.19	0.81		ENSSSCG00000015595	ATF3	ATF3	-0.39	0.39	0.049	0.2	0.25	0.93
ENSSSCG00000023912	NA	ORAI2	-0.52	0.25	0.16	0.4	0.11	0.87		ENSSSCG00000015662	C4BPA	C4BPA	-0.39	0.35	0.081	0.33	0.2	0.93
ENSSSCG00000030433	PigE-108A11.5	LILRA6	-0.52	0.16	0.08	0.54	0.092	0.93		ENSSSCG00000027701	RP2	RP2	-0.39	0.35	0.083	0.07	0.32	0.97
ENSSSCG00000003236	SIGLEC5	SIGLEC14	-0.51	0.23	0.081	0.53	0.11	0.94		ENSSSCG00000005022	NIN	NIN	-0.38	0.34	0.091	0.12	0.2	0.95
ENSSSCG00000003259	OSCAR	OSCAR	-0.51	0.27	0.044	0.64	0.096	0.92		ENSSSCG00000009051	IL15	IL15	-0.38	0.12	0.13	0.3	0.16	0.72
ENSSSCG00000008334	MXD1	MXD1	-0.51	0.15	0.079	0.71	0.3	0.93		ENSSSCG00000009233	AGPAT9	AGPAT9	-0.38	0.54	0.069	0.14	0.097	0.96
ENSSSCG00000012847	TALDO1	TALDO1	-0.51	0.15	0.063	0.64	0.29	0.87		ENSSSCG00000012114	MSL3	MSL3	-0.38	0.27	0.35	0.49	0.26	0.83
ENSSSCG00000014170	CAST	CAST	-0.51	0.16	0.049	0.53	0.072	0.91		ENSSSCG00000016101	FLIP-L	CFLAR	-0.38	0.35	0.16	0.18	0.26	0.91
ENSSSCG00000021675	EMR2	EMR2	-0.51	0.18	0.069	0.36	0.16	0.97		ENSSSCG00000023709	PTPRJ	PTPRJ	-0.38	0.17	0.073	0.41	0.13	0.82
ENSSSCG00000024018	SLC16A3	SLC16A3	-0.51	0.23	0.11	0.55	0.062	0.86		ENSSSCG00000005506	MEGF9	MEGF9	-0.37	0.43	0.051	0.11	0.081	0.91
ENSSSCG00000009633	NA	NA	-0.5	0.2	0.035	0.2	0.096	0.85		ENSSSCG00000010404	ALOX5	ALOX5	-0.37	0.28	0.25	0.58	0.34	0.85
ENSSSCG00000015037	IL18	IL18	-0.5	0.075	0.083	0.22	0.12	0.75		ENSSSCG00000010452	IFIT3	IFIT3	-0.37	0.31	0.34	0.25	0.059	0.86
ENSSSCG00000017702	CCL23	CCL23	-0.5	0.18	0.1	0.41	0.15	0.91		ENSSSCG00000016709	SNX10	SNX10	-0.37	0.34	0.36	0.16	0.2	0.89
ENSSSCG00000001780	FAH	FAH	-0.49	0.15	0.018	0.33	0.11	0.81		ENSSSCG00000008602	LAPTM4A	LAPTM4A	-0.36	0.41	0.064	0.21	0.1	0.96
ENSSSCG00000011251	MYD88	MYD88	-0.49	0.19	0.13	0.36	0.16	0.97		ENSSSCG00000011000	DNAJA1	DNAJA1	-0.36	0.34	0.33	0.23	0.16	0.91
ENSSSCG00000012880	CPT1A	CPT1A	-0.49	0.33	0.057	0.047	0.069	0.66		ENSSSCG00000011876	DTX3L	DTX3L	-0.36	0.28	0.35	0.15	0.15	0.86
ENSSSCG00000013595	LASS4	CERS4	-0.49	0.16	0.096	0.63	0.23	0.88		ENSSSCG00000011942	CD47	CD47	-0.36	0.51	0.25	0.17	0.28	0.93
ENSSSCG00000014825	RELT	RELT	-0.49	0.14	0.19	0.72	0.19	0.86		ENSSSCG00000014248	LMNB1	LMNB1	-0.36	0.19	0.29	0.1	0.22	0.73
ENSSSCG00000015476	CHI3L1	CHI3L1	-0.49	0.092	0.3	0.14	0.11	0.76		ENSSSCG00000001011	SERPINB1	SERPINB1	-0.35	0.39	0.25	0.73	0.15	0.87
ENSSSCG00000016491	KIAA1147	KIAA1147	-0.49	0.17	0.16	0.35	0.15	0.94		ENSSSCG00000001727	TNFRSF21	NA	-0.35	0.28	0.15	0.14	0.074	0.83
ENSSSCG00000029371	C5AR1	C5AR1	-0.49	0.27	0.072	0.49	0.16	0.92		ENSSSCG00000001952	NFKBIA	NFKBIA	-0.35	0.31	0.12	0.17	0.26	0.92
ENSSSCG00000010180	TTC13	TTC13	-0.48	0.43	0.074	0.15	0.17	0.81		ENSSSCG00000011239	NA	TRANK1	-0.35	0.2	0.09	0.5	0.17	0.84
ENSSSCG00000015299	STEAP4	STEAP4	-0.48	0.2	0.083	0.27	0.19	0.96		ENSSSCG00000026820	NA	NA	-0.35	0.15	0.2	0.043	0.18	0.77
ENSSSCG00000020864	VDR	VDR	-0.48	0.14	0.17	0.23	0.2	0.89		ENSSSCG00000007737	TPST1	TPST1	-0.34	0.36	0.057	0.092	0.16	0.95
ENSSSCG00000022797	PPP1R3B	PPP1R3B	-0.48	0.25	0.067	0.45	0.21	0.87		ENSSSCG00000014878	PAK1	PAK1	-0.34	0.57	0.038	0.067	0.11	0.81
ENSSSCG00000026759	HMOX1	HMOX1	-0.48	0.2	0.15	0.16	0.071	0.93		ENSSSCG00000022551	NA	NA	-0.34	0.33	0.06	0.47	0.22	0.86
ENSSSCG00000009330	ALOX5AP	ALOX5AP	-0.47	0.23	0.072	0.57	0.056	0.94		ENSSSCG00000004870	CNDP2	CNDP2	-0.33	0.32	0.24	0.59	0.15	0.89
ENSSSCG00000016795	NA	BASP1	-0.47	0.18	0.24	0.29	0.1	0.93		ENSSSCG00000007043	GPCPD1	GPCPD1	-0.33	0.34	0.039	0.059	0.22	0.76
ENSSSCG00000022925	SLC2A3	SLC2A14	-0.47	0.32	0.11	0.3	0.14	0.87		ENSSSCG00000010433	SGMS1	SGMS1	-0.33	0.33	0.22	0.42	0.27	0.87
ENSSSCG00000001617	TREM1	TREM1	-0.46	0.2	0.079	0.78	0.16	0.95		ENSSSCG00000027459	RNF13	RNF13	-0.32	0.32	0.1	0.2	0.24	0.94
ENSSSCG00000003226	CD33	CD33	-0.46	0.2	0.07	0.65	0.077	0.95		ENSSSCG00000008982	FAM47E-STBD1	STBD1	-0.31	0.3	0.03	0.13	0.2	0.79
ENSSSCG00000008157	IL18RAP	IL18RAP	-0.46	0.24	0.05	0.078	0.11	0.86		ENSSSCG00000021408	TKT	TKT	-0.31	0.31	0.046	0.17	0.039	0.76
ENSSSCG00000011353	PFKFB4	PFKFB4	-0.46	0.19	0.064	0.36	0.3	0.92		ENSSSCG00000003805	PDE4B	PDE4B	-0.3	0.24	0.09	0.21	0.2	0.82
ENSSSCG00000013632	C19orf38	C19orf38	-0.46	0.34	0.12	0.44	0.076	0.86		ENSSSCG00000009555	LAMP1	LAMP1	-0.3	0.32	0.28	0.14	0.08	0.87
ENSSSCG00000016184	NA	CXCR2	-0.46	0.099	0.11	0.62	0.18	0.83		ENSSSCG00000028711	CASP1	CASP1	-0.3	0.28	0.054	0.35	0.12	0.87
ENSSSCG00000021569	MMP25	MMP25	-0.46	0.2	0.23	0.71	0.16	0.85		ENSSSCG00000016186	NA	TMBIM1	-0.29	0.51	0.31	0.32	0.16	0.86
ENSSSCG00000025174	WDFY1	WDFY1	-0.46	0.18	0.12	0.3	0.11	0.9		ENSSSCG00000023512	SLC36A1	SLC36A1	-0.29	0.32	0.4	0.13	0.23	0.88
ENSSSCG00000004024	NA	NA	-0.45	0.086	0.064	0.5	0.14	0.78		ENSSSCG00000006827	CYB561D1	CYB561D1	-0.28	0.28	0.09	0.35	0.14	0.88
ENSSSCG00000008701	LREAP1	LRPAP1	-0.45	0.22	0.14	0.11	0.043	0.93		ENSSSCG00000001556	MAPK14	MAPK14	-0.27	0.4	0.07	0.61	0.15	0.87
ENSSSCG00000015650	NA	MAPKAPK2	-0.45	0.1	0.067	0.43	0.098	0.84		ENSSSCG00000026721	RNASE4	RNASE4	-0.27	0.26	0.066	0.35	0.21	0.84
ENSSSCG00000028331	NA	IL1R2	-0.45	0.19	0.22	0.14	0.13	0.87		ENSSSCG00000011562	EMC3	EMC3	-0.26	0.35	0.54	0.3	0.21	0.8
ENSSSCG00000002294	ARG2	ARG2	-0.44	0.24	0.085	0.45	0.047	0.94		ENSSSCG00000014184	PAM	PAM	-0.26	0.33	0.16	0.16	0.16	0.79
ENSSSCG00000009357	SMAD9	SMAD9	-0.44	0.092	0.04	0.18	0.1	0.77		ENSSSCG00000024333	ZNFX1	ZNFX1	-0.26	0.19	0.37	0.42	0.11	0.75
ENSSSCG00000010539	SLC25A28	SLC25A28	-0.44	0.2	0.056	0.35	0.15	0.9		ENSSSCG00000012202	GK	GK	-0.25	0.19	0.098	0.14	0.037	0.78
ENSSSCG00000014565	NA	NA	-0.44	0.11	0.073	0.064	0.072	0.82		ENSSSCG00000022297	RNF170	RNF170	-0.24	0.38	0.06	0.17	0.25	0.79
ENSSSCG00000022719	RAB20	RAB20	-0.44	0.2	0.064	0.32	0.13	0.9		ENSSSCG00000015784	FACL2	ACSL1	-0.23	0.48	0.069	0.23	0.24	0.87
ENSSSCG00000023578	ANG	ANG	-0.44	0.099	0.17	0.29	0.071	0.85		ENSSSCG00000021949	NA	SLC11A1	-0.23	0.29	0.17	0.49	0.094	0.76
ENSSSCG00000026957	RNASE6	RNASE6	-0.44	0.12	0.47	0.078	0.13	0.82		ENSSSCG00000030648	NA	NA	-0.23	0.26	0.059	0.23	0.15	0.82
ENSSSCG00000000759	NA	NA	-0.43	0.24	0.22	0.16	0.18	0.87		ENSSSCG00000006381	CD84	CD84	-0.22	0.2	0.028	0.7	0.16	0.77
ENSSSCG00000003065	PLAUR	PLAUR	-0.43	0.27	0.22	0.33	0.11	0.75		ENSSSCG00000007272	CHMP4B	CHMP4B	-0.22	0.2	0.15	0.18	0.1	0.81
ENSSSCG00000003600	TINAGL1	TINAGL1	-0.43	0.17	0.055	0.3	0.081	0.95		ENSSSCG00000014997	CASP4	CASP4	-0.22	0.26	0.078	0.42	0.18	0.81
ENSSSCG00000009002	TLR2	TLR2	-0.43	0.24	0.072	0.11	0.17	0.94		ENSSSCG00000024867	ISG20	ISG20	-0.22	0.26	0.3	0.59	0.17	0.77
ENSSSCG00000013432	MIDN	MIDN	-0.43	0.2	0.2	0.57	0.15	0.85		ENSSSCG00000006743	SLC22A15	SLC22A15	-0.21	0.38	0.28	0.31	0.2	0.82
ENSSSCG00000013785	NA	EMR2	-0.43	0.14	0.07	0.54	0.19	0.91		ENSSSCG00000011698	GYG1	GYG1	-0.21	0.25	0.61	0.36	0.089	0.82
ENSSSCG00000017206	GRB2	GRB2	-0.43	0.28	0.11	0.32	0.12	0.68		ENSSSCG00000013181	C1-INH	SERPING1	-0.21	0.21	0.031	0.57	0.063	0.74
ENSSSCG00000025206	RNF19B	RNF19B	-0.43	0.19	0.04	0.41	0.19	0.94		ENSSSCG00000010445	ANKRD22	ANKRD22	-0.19	0.37	0.032	0.37	0.17	0.83
ENSSSCG00000001835	ABHD2	ABHD2	-0.42	0.18	0.05	0.24	0.16	0.94		ENSSSCG00000003482	PADI3	PADI3	-0.18	0.48	0.073	0.45	0.1	0.72
ENSSSCG00000003983	SMAP1L	SMAP2	-0.42	0.24	0.054	0.29	0.18	0.89		ENSSSCG00000023351	PLA2G4A	PLA2G4A	0.031	0.16	0.13	0.12	0.21	0.63
ENSSSCG00000012408	NHSL2	NHSL2	-0.42	0.22	0.12	0.24	0.41	0.69		ENSSSCG00000009169	SLC39A8	SLC39A8	0.087	0.24	0.034	0.11	0.19	0.73
ENSSSCG00000017580	TMEM92	TMEM92	-0.42	0.17	0.045	0.28	0.14	0.93
ENSSSCG00000026602	PTGIR	PTGIR	-0.42	0.2	0.049	0.48	0.02	0.94
ENSSSCG00000027064	NA	POGLUT1	-0.42	0.15	0.31	0.36	0.061	0.78
ENSSSCG00000010806	RGS2	RGS2	-0.41	0.31	0.061	0.11	0.22	0.78
ENSSSCG00000011716	P2RY13	P2RY13	-0.41	0.19	0.078	0.56	0.14	0.97
ENSSSCG00000030088	CSF2RA	CSF2RA	-0.41	0.31	0.13	0.42	0.063	0.89
ENSSSCG00000002814	GPR97	GPR97	-0.4	0.14	0.1	0.7	0.21	0.88
ENSSSCG00000006287	SELL	SELL	-0.4	0.24	0.081	0.38	0.18	0.93
ENSSSCG00000008163	IL1R2	IL1R2	-0.4	0.2	0.12	0.11	0.12	0.84
ENSSSCG00000016758	NA	NA	-0.4	0.14	0.05	0.18	0.15	0.79
ENSSSCG00000021660	RAB31	RAB31	-0.4	0.22	0.041	0.46	0.15	0.81
ENSSSCG00000027288	DAGLB	DAGLB	-0.4	0.19	0.3	0.58	0.23	0.85
ENSSSCG00000006250	LYN	LYN	-0.39	0.16	0.09	0.69	0.18	0.9
ENSSSCG00000008677	TACC3	TACC3	-0.39	0.15	0.39	0.57	0.087	0.65
ENSSSCG00000013886	B3GNT3	B3GNT3	-0.39	0.24	0.06	0.2	0.17	0.93
ENSSSCG00000026653	NA	PILRA	-0.39	0.18	0.042	0.5	0.075	0.95
ENSSSCG00000028367	DAPP1	DAPP1	-0.39	0.17	0.15	0.57	0.17	0.87
ENSSSCG00000003047	CH242-183C8.3	NA	-0.38	0.22	0.083	0.75	0.045	0.81
ENSSSCG00000004728	P94	CAPN3	-0.38	0.3	0.19	0.45	0.26	0.84
ENSSSCG00000013620	NA	LPPR2	-0.38	0.13	0.2	0.43	0.31	0.87
ENSSSCG00000013775	CD97	CD97	-0.38	0.12	0.061	0.25	0.18	0.84
ENSSSCG00000017203	GALK1	GALK1	-0.38	0.27	0.11	0.46	0.092	0.72
ENSSSCG00000025008	NA	NRG1	-0.38	0.18	0.12	0.59	0.16	0.93
ENSSSCG00000002329	MAP3K9	MAP3K9	-0.37	0.17	0.16	0.44	0.25	0.76
ENSSSCG00000005267	ANXA1	ANXA1	-0.37	0.22	0.039	0.096	0.12	0.87
ENSSSCG00000006777	RHOC	RHOC	-0.37	0.15	0.13	0.37	0.086	0.8
ENSSSCG00000012157	PHKA2	PHKA2	-0.37	0.19	0.17	0.38	0.22	0.58
ENSSSCG00000014168	ELL2	ELL2	-0.37	0.12	0.081	0.098	0.21	0.57
ENSSSCG00000014369	CD14	CD14	-0.37	0.17	0.063	0.29	0.083	0.93
ENSSSCG00000017406	STAT5B	STAT5B	-0.37	0.16	0.072	0.39	0.17	0.93
ENSSSCG00000027378	SH3PXD2B	SH3PXD2B	-0.37	0.23	0.33	0.39	0.048	0.86
ENSSSCG00000014048	HK3	HK3	-0.36	0.22	0.029	0.6	0.11	0.9
ENSSSCG00000022208	TNFRSF1B	TNFRSF1B	-0.36	0.16	0.12	0.55	0.17	0.8
ENSSSCG00000023215	MAOB	MAOB	-0.36	0.32	0.11	0.22	0.32	0.75
ENSSSCG00000004888	SERPINB8	SERPINB8	-0.35	0.18	0.027	0.36	0.043	0.64
ENSSSCG00000016503	NA	TBXAS1	-0.35	0.14	0.097	0.48	0.09	0.88
ENSSSCG00000017280	ICAM2	ICAM2	-0.35	0.2	0.11	0.35	0.091	0.81
ENSSSCG00000005930	SLC45A4	SLC45A4	-0.34	0.11	0.11	0.64	0.094	0.89
ENSSSCG00000009403	ITM2B	ITM2B	-0.34	0.23	0.088	0.15	0.19	0.91
ENSSSCG00000017920	CXCL16	CXCL16	-0.34	0.17	0.091	0.2	0.1	0.85
ENSSSCG00000024152	ETV6	ETV6	-0.34	0.16	0.34	0.3	0.15	0.82
ENSSSCG00000027867	NA	CSTA	-0.34	0.18	0.13	0.17	0.17	0.75
ENSSSCG00000029876	SOD2	SOD2	-0.34	0.17	0.055	0.29	0.28	0.89
ENSSSCG00000006561	SLC39A1	SLC39A1	-0.33	0.12	0.057	0.53	0.15	0.85
ENSSSCG00000012893	NA	UNC93B1	-0.33	0.081	0.037	0.3	0.12	0.75
ENSSSCG00000022446	NA	SEL1L3	-0.33	0.27	0.044	0.18	0.049	0.91
ENSSSCG00000003278	NA	NA	-0.32	0.17	0.16	0.35	0.14	0.89
ENSSSCG00000014167	GLRX	GLRX	-0.32	0.1	0.048	0.29	0.051	0.62
ENSSSCG00000017791	SSH2	NA	-0.32	0.16	0.062	0.49	0.15	0.9
ENSSSCG00000021283	RAB11FIP5	RAB11FIP5	-0.32	0.17	0.062	0.16	0.022	0.81
ENSSSCG00000021450	SDR42E1	SDR42E1	-0.32	0.13	0.21	0.27	0.13	0.78
ENSSSCG00000024458	PDXK	PDXK	-0.32	0.2	0.2	0.34	0.15	0.89
ENSSSCG00000006588	S100A9	S100A9	-0.31	0.16	0.19	0.49	0.12	0.86
ENSSSCG00000011333	NA	NA	-0.31	0.1	0.15	0.49	0.1	0.64
ENSSSCG00000025173	TAP	TAP2	-0.31	0.19	0.09	0.15	0.092	0.66
ENSSSCG00000026182	NA	NA	-0.31	0.035	0.25	0.17	0.13	0.49
ENSSSCG00000001560	C6orf222	C6orf222	-0.3	0.16	0.28	0.21	0.13	0.81
ENSSSCG00000006590	S100A8	S100A8	-0.3	0.15	0.091	0.37	0.23	0.83
ENSSSCG00000007465	B4GALT5	B4GALT5	-0.3	0.22	0.093	0.57	0.24	0.87
ENSSSCG00000013575	RETN	RETN	-0.3	0.19	0.051	0.41	0.4	0.88
ENSSSCG00000025856	TMEM106A	TMEM106A	-0.3	0.26	0.16	0.53	0.11	0.82
ENSSSCG00000030388	UPP1	UPP1	-0.3	0.18	0.049	0.53	0.085	0.9
ENSSSCG00000012890	TCIRG1	TCIRG1	-0.29	0.2	0.053	0.71	0.14	0.86
ENSSSCG00000021606	NA	FLVCR2	-0.29	0.17	0.12	0.33	0.11	0.56
ENSSSCG00000010830	HLX	HLX	-0.28	0.21	0.31	0.39	0.19	0.81
ENSSSCG00000001993	TGM1	TGM1	-0.27	0.16	0.055	0.55	0.16	0.9
ENSSSCG00000012889	CHKA	CHKA	-0.27	0.078	0.032	0.43	0.13	0.54
ENSSSCG00000014564	IFITM1	NA	-0.27	0.094	0.48	0.46	0.18	0.6
ENSSSCG00000022318	ERG	ERG	-0.27	0.15	0.055	0.33	0.12	0.86
ENSSSCG00000001408	AIF1	AIF1	-0.26	0.24	0.2	0.4	0.05	0.85
ENSSSCG00000006589	S100A12	S100A12	-0.26	0.15	0.19	0.48	0.15	0.82
ENSSSCG00000011358	TREX1	TREX1	-0.26	0.17	0.12	0.32	0.049	0.77
ENSSSCG00000008820	TEC	TEC	-0.25	0.22	0.063	0.42	0.16	0.86
ENSSSCG00000008973	NAAA	NAAA	-0.25	0.19	0.027	0.11	0.14	0.66
ENSSSCG00000013065	ASRGL1	ASRGL1	-0.25	0.22	0.028	0.53	0.086	0.86
ENSSSCG00000013116	TCN1	TCN1	-0.25	0.17	0.14	0.32	0.061	0.87
ENSSSCG00000015477	CHIT1	CHIT1	-0.25	0.17	0.066	0.059	0.022	0.86
ENSSSCG00000015594	BATF3	BATF3	-0.25	0.15	0.052	0.31	0.12	0.82
ENSSSCG00000029772	SOCS3	SOCS3	-0.25	0.082	0.042	0.36	0.11	0.67
ENSSSCG00000001987	RIPK3	RIPK3	-0.24	0.21	0.13	0.45	0.11	0.77
ENSSSCG00000011897	NA	POGLUT1	-0.24	0.15	0.14	0.48	0.16	0.81
ENSSSCG00000021206	IL1RAP	IL1RAP	-0.24	0.2	0.043	0.3	0.16	0.83
ENSSSCG00000016396	NA	TNFAIP6	-0.23	0.17	0.03	0.55	0.1	0.85
ENSSSCG00000023868	C3AR1	C3AR1	-0.23	0.093	0.049	0.31	0.25	0.78
ENSSSCG00000024812	NA	FOSL2	-0.23	0.16	0.1	0.32	0.14	0.83
ENSSSCG00000005477	NA	FKBP15	-0.22	0.15	0.039	0.09	0.11	0.73
ENSSSCG00000021713	NA	TCN1	-0.22	0.18	0.088	0.34	0.037	0.84
ENSSSCG00000026872	NA	TNFSF13	-0.22	0.22	0.045	0.29	0.04	0.87
ENSSSCG00000005308	RUSC2	RUSC2	-0.21	0.072	0.053	0.28	0.12	0.37
ENSSSCG00000005503	TLR4	TLR4	-0.21	0.18	0.16	0.22	0.15	0.85
ENSSSCG00000004666	NA	SQRDL	-0.2	0.17	0.03	0.55	0.067	0.7
ENSSSCG00000000648	CLEC7A	CLEC7A	-0.19	0.15	0.023	0.14	0.039	0.79
ENSSSCG00000005376	TBC1D2	TBC1D2	-0.19	0.2	0.022	0.43	0.017	0.66
ENSSSCG00000011393	UBA7	UBA7	-0.19	0.12	0.03	0.51	0.24	0.77
ENSSSCG00000028501	NA	NA	-0.19	0.08	0.08	0.23	0.18	0.69
ENSSSCG00000029500	NA	NA	-0.19	0.14	0.12	0.1	0.092	0.79
ENSSSCG00000015839	NA	NRG1	-0.17	0.17	0.076	0.73	0.24	0.86
ENSSSCG00000023333	NA	FCN1	-0.17	0.071	0.082	0.12	0.077	0.7
ENSSSCG00000029446	NA	NA	-0.17	0.17	0.16	0.086	0.1	0.79
ENSSSCG00000003619	NA	ADC	-0.15	0.19	0.044	0.43	0.14	0.86
ENSSSCG00000026043	TGM6	TGM6	-0.15	0.15	0.065	0.55	0.04	0.79
ENSSSCG00000005375	CORO2A	CORO2A	-0.14	0.23	0.16	0.5	0.085	0.76
ENSSSCG00000015232	ST3GAL4	ST3GAL4	-0.14	0.14	0.48	0.16	0.4	0.61
ENSSSCG00000025977	SNX24	SNX24	-0.14	0.14	0.05	0.33	0.17	0.68
ENSSSCG00000007700	HIP1	HIP1	-0.13	0.12	0.083	0.32	0.055	0.66
ENSSSCG00000029675	MMP8	MMP8	-0.13	0.16	0.17	0.25	0.04	0.68
ENSSSCG00000024166	SLC2A6	SLC2A6	-0.12	0.18	0.13	0.35	0.084	0.74
ENSSSCG00000029879	LTF	LTF	-0.12	0.13	0.09	0.073	0.41	0.69
ENSSSCG00000007557	MICALL2	MICALL2	-0.096	0.14	0.18	0.45	0.2	0.77
ENSSSCG00000022197	HS6ST1	HS6ST1	-0.073	0.1	0.029	0.47	0.28	0.64
ENSSSCG00000029021	NA	NA	-0.051	0.13	0.16	0.16	0.12	0.57
ENSSSCG00000007589	NA	RSPH10B2	-0.047	0.13	0.12	0.29	0.16	0.64
ENSSSCG00000022228	NA	NA	0.11	0.21	0.1	0.18	0.21	0.67
