# Supplementary material for: Gene co-expression network analysis identifies porcine genes associated with variation in Salmonella shedding
Source: BMC Genomics. 2014 Jun 9;15(1):452. doi: 10.1186/1471-2164-15-452 (PMC4070558; doi:10.1186/1471-2164-15-452)
Supplement: Supplementary file 11 — Additional file 11: Porcine specific globin oligonucleotides used in the globin reduction protocol. Excel file provides the sequences of the oligonucleotides used for the HBA and HBB globin reduction protocol. (XLSX 35 KB) [file 12864_2014_6126_MOESM11_ESM.xlsx]

## Sheet: Additional file 11
Porcine specific oligonucleotides used for globin reduction protocol
		Oligo ID	Sequence 5' - 3'
For HBA:	1	SHBA1-39R (Alpha 1)	GATCTCCGAGGCTCCAGCTTAACGGT
	2	SHBA2-40R (Alpha 2)	TCAACGATCAGGAGGTCAGGGTGCAA
For HBB:	1	SHBB1-37R (Beta 1)	AGGGGAACTTAGTGGTACTTGTGGGC
	2	SHBB2-38R (Beta 2)	GGTTCAGAGGAAAAAGGGCTCCTCCT
